# Supplementary material for: The absence of changes in the relative age effect present an opportunity for lower income soccer clubs to be more efficient than Europe’s elite
Source: PLoS One. 2025 May 20;20(5):e0323971. doi: 10.1371/journal.pone.0323971 (PMC12091877; doi:10.1371/journal.pone.0323971)
Supplement: S1 — (XLSX) [file pone.0323971.s001.xlsx]

## Sheet: Seasonal Test Data
TestNUmberInSeason	Season	TestSeason	Year	SubjectId	Professional	Position	StillPlaying	NoOfTests	NoOfSeasons	AgeGroup	Height(cm)	Weight(kg)	BMI	5mbest	10mbest	20mbest	CMJwithoutArms	LevelReached	Distance	EstimatedVO2max
1	2016-2017	1	2016	1	3	3	1	1	1	12	143.1	36.9	18.0197	1.07	1.86	3.38	29.6	15.5	960	44.464
1	2013-2014	1	2013	2	0	3	0	1	1	17	162.9	54.7	20.6132	1	1.7	2.92	48.2	21.3	2800	59.92
1	2013-2014	1	2013	3	0	3	0	5	3	11	144.4	41.2	19.7589	1.19	2.08	3.75	17.9	16.2	1160	46.144
2	2013-2014	2	2013	3	0	3	0			11	145	37.9	18.0262	1.1	1.99	3.57	25.8	17.3	1520	49.168
3	2013-2014	3	2014	3	0	3	0			11	147.1	39.4	18.2084	1.06	1.93	3.42	27.3	17.8	1720	50.848
2	2014-2015	2	2014	3	0	3	0			12	149	42.3	19.0532	1.14	1.98	3.51	25.5	17.1	1440	48.496
1	2015-2016	2	2015	3	0	3	0			13	152.1	48.2	20.8348	1.12	1.92	3.5	23.7	17.5	1600	49.84
1	2013-2014	1	2013	4	1	2	0	6	3	12	152.2	45.5	19.6418	1.08	1.93	3.44	26.2	17.4	1560	49.504
2	2013-2014	2	2013	4	1	2	0			12	153.7	43.2	18.2867	1.1	1.9	3.39	26.5	18.1	1760	51.184
3	2013-2014	3	2014	4	1	2	0			12	157.2	45.1	18.2504	1.07	1.86	3.34	27	16.7	1360	47.824
2	2014-2015	2	2014	4	1	2	0			13	159.6	46.5	18.2552	1.07	1.81	3.24	27.7	17.7	1680	50.512
1	2015-2016	2	2015	4	1	2	0			14	164	53.8	20.003	1.02	1.82	3.25	26.5	18.2	1800	51.52
2	2015-2016	3	2016	4	1	2	0			14	166.7	56	20.1519	1.07	1.81	3.07	26.5	18.5	1920	52.528
1	2014-2015	1	2014	5	3	2	1	5	3	11	147	35	16.197	1.13	2.08	3.66	25.9	14.8	760	42.784
3	2014-2015	3	2015	5	3	2	1			11	149.6	36.2	16.175	1.05	1.89	3.37	26.5	16.2	1160	46.144
3	2014-2015	3	2015	5	3	2	1			11	154.4	37.4	15.6883	1.03	1.85	3.38		16.5	1280	47.152
1	2015-2016	2	2015	5	3	2	1			12	156.2	41.4	16.9683	1.04	1.97	3.46	28.1	17.5	1600	49.84
2	2015-2016	3	2016	5	3	2	1			12	159.5	44	17.2954	1.1	1.87	3.31	31.6	17.6	1640	50.176
1	2016-2017	1	2016	6	3	4	1			11	133.3	29.7	16.7146	1.16	2.02	3.59	22	15.8	1080	45.472
1	2012-2013	2	2012	7	1	2	0	7	3	13	161.8	54.2	20.7034	0.99	1.8	3.05	31.6	19.8	2360	56.224
2	2012-2013	3	2013	7	1	2	0			13	164.7	57	21.013	0.96	1.73	3.01	33.6	20.3	2480	57.232
1	2013-2014	1	2013	7	1	2	0			14	165.1	59.1	21.6817	1.02	1.79	3.11	35.7	20.5	2560	57.904
2	2013-2014	2	2013	7	1	2	0			14	166.7	59.4	21.3754	1	1.74	3.03	38.8	21.4	2840	60.256
3	2013-2014	3	2014	7	1	2	0			15	167.2	61.8	22.1063	0.92	1.68	2.93	33.6	22.2	3080	62.272
2	2014-2015	2	2014	7	1	2	0			15	168.7	64.7	22.7339	0.95	1.64	2.88	37.9	22.3	3120	62.608
3	2014-2015	3	2015	7	1	2	0			17				0.97	1.67	2.97
1	2013-2014	1	2013	8	0	3	0	1	1	13	154.8	40.6	16.9428	1.1	1.96	3.5	30.4	18.5	1920	52.528
1	2014-2015	1	2014	9	3	3	1	2	1	12	147.7	38.7	17.7399	1.12	1.98	3.54	19.1	15.2	840	43.456
2	2014-2015	2	2014	9	3	3	1			12	149.1	38.5	17.3183	1.05	1.88	3.4	27.7	14.1	480	40.432
1	2014-2015	1	2014	10	3	2	1	5	2	11	138.5	36.1	18.8195	1.13	1.98	3.48	30	15.6	1000	44.8
2	2014-2015	2	2014	10	3	2	1			11	139.5	37.4	19.2187				30	16.2	1160	46.144
2	2014-2015	2	2014	10	3	2	1			11				1.07	1.94	3.47
1	2015-2016	2	2015	10	3	2	1			12	143.7	40.6	19.6613	1.11	1.94	3.47	30.4	17.7	1680	50.512
2	2015-2016	3	2016	10	3	2	1			12	146	41.5	19.4689	1.09	1.89	3.46	32.4	19.4	2200	54.88
1	2005-2006	1	2005	11	0	2	0	1	1	17				1.11	1.81	3.11	49
3	2008-2009	3	2009	12	0	4	0	5	4	12				1.01	1.85	3.28
1	2009-2010	1	2009	12	0	4	0			13	144.6	34.4	16.4521	1.06	1.83	3.35	29.8	17.5	1600	49.84
2	2009-2010	2	2009	12	0	4	0			13	146	31.15	14.6134	1.01	1.86	3.31	23.7
3	2009-2010	3	2010	12	0	4	0			13	148.7	37.2	16.8237	1.06	1.89	3.36	26.6	18.2	1800	51.52
1	2012-2013	2	2012	12	0	4	0			17	163	51.2	19.2706	1.14	1.98	3.29	34.4	20.2	2440	56.896
1	2013-2014	1	2013	13	3	3	1	7	3	11	139.3	33.6	17.3156	1.19	2.06	3.65	21	15.2	840	43.456
2	2013-2014	2	2013	13	3	3	1			11	140.5	34.4	17.4263	1.17	2.07	3.71	23.7	16.1	1120	45.808
3	2013-2014	3	2014	13	3	3	1			11	142.4	36.1	17.8028	1.15	2.02	3.61	20.4	16.3	1200	46.48
2	2014-2015	2	2014	13	3	3	1			12	146	40.2	18.8591	1.1	1.93	3.56	24.1	15.7	1040	45.136
3	2014-2015	3	2015	13	3	3	1			12	147.5	41.5	19.075	1.1	1.95	3.5	26.9	17.4	1560	49.504
1	2015-2016	2	2015	13	3	3	1			13	151	41.9	18.3764	1.07	1.89	3.41	22.7	18.2	1800	51.52
2	2015-2016	3	2016	13	3	3	1			13	153.5	44.4	18.8437	1.12	1.93	3.45	22.7	17.6	1640	50.176
3	2014-2015	3	2015	14	0	3	0	2	2	15	170.3	62.5	21.5502	1.07	1.82	3.2	39.4	19.2	2120	54.208
1	2015-2016	2	2015	14	0	3	0			17	174.3	67.9	22.3499	0.95	1.75	3.06	37.7	20.5	2560	57.904
2	2015-2016	3	2016	15	0	2	0	1	1	17	174	68.1	22.4931	0.93	1.73	2.97	35.2	20.2	2440	56.896
1	2016-2017	1	2016	16	3	3	0	1	1	11	148.7	38.3	17.3212	1.12	1.91	3.43	22.7	15.8	1080	45.472
1	2006-2007	1	2006	17	1	2	0	8	4	14	168	52.2	18.4949	1.14	1.96	3.31	35	14.5	640	41.776
2	2006-2007	2	2006	17	1	2	0			14	169.7	55.9	19.411	1.09	1.77	3.16	34.9	16.8	1400	48.16
3	2006-2007	3	2007	17	1	2	0			14	172.7	59.9	20.0836	1.01	1.8	3.07	35.9	17.5	1600	49.84
1	2007-2008	1	2007	17	1	2	0			15	173	61	20.3816	1.08	1.81	3.11	31.5	18.5	1920	52.528
3	2007-2008	3	2008	17	1	2	0			15	175.2	65.8	21.4367	0.95	1.69	2.92	37.6	20.6	2600	58.24
1	2008-2009	1	2008	17	1	2	0			17	175.2	66.8	21.7625	1	1.74	2.96	33.8	20.2	2440	56.896
2	2008-2009	2	2008	17	1	2	0			17	176.4	67.8	21.7888	1.03	1.73	2.93	40.2	20.7	2640	58.576
3	2008-2009	3	2009	17	1	2	0			17	177.2	70	22.2931	1.01	1.7	2.92	40.2	20.2	2440	56.896
1	2013-2014	1	2013	18	0	2	0	2	1	12	150	39	17.3333	1.1	1.9	3.52	33.2	17.4	1560	49.504
2	2013-2014	2	2013	18	0	2	0			12	151.2	41.5	18.1528	1.16	1.93	3.41	26.6	17.6	1640	50.176
1	2013-2014	1	2013	19	1	2	0	2	1	13	142.6	37.8	18.5889	1.13	1.99	3.52	28.1	17.2	1480	48.832
2	2013-2014	2	2013	19	1	2	0			13	144	39.6	19.0972	1.1	1.84	3.46	24.1	16.8	1400	48.16
1	2013-2014	1	2013	20	0	1	0	5	3	13	157.7	46.3	18.6173	1.07	1.94	3.42	26.1	16.2	1160	46.144
2	2013-2014	2	2013	20	0	1	0			13	160.2	47.4	18.4694	1.04	1.9	3.37	29.6	17.3	1520	49.168
3	2013-2014	3	2014	20	0	1	0			13	163.8	52.1	19.4182	1.07	1.87	3.37	29.6	17.1	1440	48.496
2	2014-2015	2	2014	20	0	1	0			14	170.9	59	20.2008	1.01	1.75	3.14	32.4	18.1	1760	51.184
3	2014-2015	3	2015	20	0	1	0			14	174.6	60.7	19.9113	1.02	1.8	3.11	44.4	17.6	1640	50.176
1	2015-2016	2	2015	21	0	3	0	2	1	14	153.2	45.6	19.4289	0.98	1.73	3.04	34.5	18.6	1960	52.864
2	2015-2016	3	2016	21	0	3	0			14	156.6	49.8	20.307	1.02	1.76	2.99	30	18.6	1960	52.864
1	2014-2015	1	2014	22	3	2	1	5	2	11	146	34.5	16.185	1.05	1.85	3.37	30.8	16.6	1320	47.488
2	2014-2015	2	2014	22	3	2	1			11	146.7	36.5	16.9603				31.2	18.1	1760	51.184
3	2014-2015	3	2015	22	3	2	1			11	150	37.6	16.7111	1.09	1.83	3.22		15.6	1000	44.8
1	2015-2016	2	2015	22	3	2	1			12	152.5	40.8	17.5437	1.06	1.85	3.24	34.1	19.6	2280	55.552
2	2015-2016	3	2016	22	3	2	1			12	154	42.4	17.8782	1.08	1.88	3.29	30	19.6	2280	55.552
3	2008-2009	3	2009	23	0	1	0	8	5	10	145	36	17.1225	1.1	1.96	3.51	29.7	14.5	640	41.776
1	2009-2010	1	2009	23	0	1	0			11	147	39.8	18.4183	1.16	2.02	3.62	19.7	14.6	680	42.112
2	2009-2010	2	2009	23	0	1	0			11	148.6	39.75	18.0011	1.13	2	3.51	27.7
3	2009-2010	3	2010	23	0	1	0			11	152.5	41.15	17.6942	1.09	2	3.47	20.4	14.8	760	42.784
1	2012-2013	2	2012	23	0	1	0			14	175.3	58.9	19.1669	1.02	1.72	3.04	38.3	17.2	1480	48.832
2	2012-2013	3	2013	23	0	1	0			14	177.3	62.8	19.9775	0.94	1.65	2.99	40.5	18.4	1880	52.192
1	2013-2014	1	2013	23	0	1	0			15	178.4	63.4	19.9205	1	1.74	3.05	42.4	18.2	1800	51.52
2	2013-2014	2	2013	23	0	1	0			15	179.1	63.6	19.8274	1.01	1.74	3.07	38.8	17.4	1560	49.504
1	2008-2009	1	2008	24	0	2	0	2	1	17	178.3	71.6	22.5222	1.1	1.87	3.14	33.3	17.3	1520	49.168
2	2008-2009	2	2008	24	0	2	0			17	178	71.4	22.535	0.94	1.69	2.95	43	18.3	1840	51.856
1	2014-2015	1	2014	25	0	2	0	4	2	11	143.2	33.1	16.1414	1.19	2.1	3.75	25.1	15.6	1000	44.8
2	2014-2015	2	2014	25	0	2	0			11	144.4	35	16.7855				20.7	16.2	1160	46.144
3	2014-2015	3	2015	25	0	2	0			11	144.4	36.7	17.6008	1.17	2.05	3.61		17.2	1480	48.832
1	2015-2016	2	2015	25	0	2	0			12	150	39	17.3333	1.18	2.08	3.75	20.4	18.2	1800	51.52
1	2014-2015	1	2014	26	3	1	1	5	2	11	141.9	36.1	17.9284	1.2	2.09	3.77	22	15.1	800	43.12
2	2014-2015	2	2014	26	3	1	1			11	141.2	36.7	18.4076				22.3	15.4	920	44.128
3	2014-2015	3	2015	26	3	1	1			11	145.2	37.9	17.9765	1.13	2.01	3.6		16.1	1120	45.808
1	2015-2016	2	2015	26	3	1	1			12	147.7	39.1	17.9232	1.14	1.99	3.53	26.2	16.6	1320	47.488
2	2015-2016	3	2016	26	3	1	1			12	149.5	39.9	17.8521	1.12	1.94	3.43	27	17.8	1720	50.848
1	2016-2017	1	2016	27	3	3	1	1	1	11	143.8	32.2	15.5718	1.07	1.89	3.37	23.4	15.5	960	44.464
2	2006-2007	2	2006	28	2	3	0	7	3	15	173.1	58.6	19.5571	1.18	1.86	3.18	29.5	18.8	2040	53.536
3	2006-2007	3	2007	28	2	3	0			15	176.4	63.8	20.5033	1.03	1.83	3.13	33	19.3	2160	54.544
1	2007-2008	1	2007	28	2	3	0			17	177.3	65.9	20.9637	1.08	1.82	3.14	35	18.6	1960	52.864
2	2007-2008	2	2007	28	2	3	0			17	178.4	69	21.68	1	1.73	3.02	38.5	20.4	2520	57.568
3	2007-2008	3	2008	28	2	3	0			17	178.2	70.6	22.2326	1.06	1.76	3.05	38.6	22.2	3080	62.272
1	2008-2009	1	2008	28	2	3	0			17	180.8	76.6	23.4332	1.07	1.76	3.07	33.3	19.4	2200	54.88
2	2008-2009	2	2008	28	2	3	0			17	181.5	75	22.7671	0.87	1.65	2.98	42.4	21.1	2720	59.248
3	2009-2010	3	2010	29	1	4	0	2	2	15	189.9	52.45	14.5444				28.9	17.5	1600	49.84
1	2011-2012	2	2011	29	1	4	0			17	161.4	55.9	21.4588	0.96	1.7	3	30.4	20.3	2480	57.232
1	2015-2016	1	2015	30	3	2	1	3	1	11	149.8	35.9	15.9982	1.09	1.91	3.42	20.3	16.1	1120	45.808
1	2015-2016	2	2015	30	3	2	1			11	151.9	35.7	15.4722	1.08	1.91	3.44	22.7	16.7	1360	47.824
2	2015-2016	3	2016	30	3	2	1			11	153.5	36.3	15.406	1.02	1.87	3.32	24.4	17.8	1720	50.848
1	2012-2013	2	2012	31	2	4	0	1	1	17	182	79.3	23.9403	1	1.74	2.92	41	20.5	2560	57.904
1	2013-2014	1	2013	32	0	3	0	3	2	14	145.3	37	17.5255	1.13	1.97	3.5	31.2	15.6	1000	44.8
1	2014-2015	1	2014	32	0	3	0			15	154.4	43	18.0374	1.03	1.79	3.26	35.3	16.7	1360	47.824
2	2014-2015	2	2014	32	0	3	0			15	157	44.5	18.0535	1	1.78	3.15	33.2	18.4	1880	52.192
1	2009-2010	1	2009	33	0	2	0			10	134.5	29.8	16.473	1.13	2	3.36	17.7	14.8	760	42.784
2	2009-2010	2	2009	33	0	2	0			10	136.5	30.7	16.4768	1.05	1.91	3.42	17.3
3	2009-2010	3	2010	33	0	2	0			10	138.8	31.5	16.3505	1.11	1.93	3.42	16.4	16.2	1160	46.144
1	2012-2013	2	2012	33	0	2	0			13	150.6	40.2	17.7246	1.06	1.91	3.32	27.3	17.8	1720	50.848
2	2012-2013	3	2013	33	0	2	0			13	154.2	43.9	18.4627	1.06	1.84	3.28	28.1	18.1	1760	51.184
1	2013-2014	1	2013	33	0	2	0			14	157.5	45.1	18.1809	1.06	1.83	3.3	27.7	18.2	1800	51.52
2	2013-2014	2	2013	33	0	2	0			14	159.1	47.8	18.8837	0.98	1.78	3.15	28.5	19.2	2120	54.208
3	2013-2014	3	2014	33	0	2	0			14	162.4	51.8	19.6407	0.97	1.79	3.16	26.9	20.2	2440	56.896
2	2014-2015	2	2014	33	0	2	0	9	5	15	167.1	55.1	19.7333	1.01	1.71	3.08	30.8	19.1	2080	53.872
1	2013-2014	1	2013	34	0	2	0	5	3	12	143.5	35.6	17.2881	1.17	2.01	3.66	24.1	16.3	1200	46.48
2	2013-2014	2	2013	34	0	2	0			12	145.1	36.6	17.3839	1.18	2.05	3.61	25.9	18.1	1760	51.184
3	2013-2014	3	2014	34	0	2	0			12	147.5	37.7	17.3284	1.15	2.01	3.6	25.1	18.2	1800	51.52
2	2014-2015	2	2014	34	0	2	0			13	151.2	39.4	17.2343	1.12	1.97	3.47	21.4	18.6	1960	52.864
1	2016-2017	1	2016	34	0	2	0			15	166.4	54.7	19.7552	1.11	1.87	3.33	22.7	19.6	2280	55.552
1	2013-2014	1	2013	35	1	1	0	5	3	13	174.7	58.7	19.2332	1.1	1.88	3.36	28.4	16.3	1200	46.48
2	2013-2014	2	2013	35	1	1	0			13	176.6	59.7	19.1422	1.11	1.95	3.36	30	17.7	1680	50.512
1	2014-2015	1	2014	35	1	1	0			14	180.7	68.6	21.0091	1.19	1.95	3.44	36.1	17.6	1640	50.176
3	2014-2015	3	2015	35	1	1	0			15	181.6	72	21.8324	1.05	1.86	3.3	36.6	17.1	1440	48.496
2	2015-2016	3	2016	35	1	1	0			15	183.5	76.4	22.6893	0.96	1.78	3.15	28.1	18.4	1880	52.192
1	2014-2015	1	2014	36	3	2	1	3	3	11	144.7	35.1	16.7637	1.16	2.09	3.65	25.1	17.1	1440	48.496
1	2015-2016	2	2015	36	3	2	1			12	152	41	17.7458	1.19	2.14	3.8	26.6	18.2	1800	51.52
2	2015-2016	3	2016	36	3	2	1			12	154.5	44	18.433	1.08	1.95	3.51	26.6	18.5	1920	52.528
2	2013-2014	2	2013	37	0	4	0	2	2	17	172.5	64.4	21.6425	1	1.76	3.06	33.6	18.2	1800	51.52
1	2014-2015	1	2014	37	0	4	0			17	173.2	66	22.0013	1.07	1.8	3.05	27.3	18.5	1920	52.528
3	2013-2014	3	2014	38	1	4	0	1	1	15	164	53.8	20.003	0.95	1.65	2.92	42	19.6	2280	55.552
2	2014-2015	2	2014	41	3	2	1	2	1	11	146.1	35.3	16.5377	1.2	2.1	3.05	27	17.1	1440	48.496
3	2014-2015	3	2015	41	3	2	1			11	148.4	37.1	16.8464	1.09	1.94	3.55		16.1	1120	45.808
1	2013-2014	1	2013	42	0	4	0	6	3	11	138	31.2	16.3831	1.13	1.98	3.49	24.8	17.4	1560	49.504
2	2013-2014	2	2013	42	0	4	0			11	139.9	31.1	15.89	1.1	1.94	3.5	27	18.3	1840	51.856
1	2014-2015	1	2014	42	0	4	0			12	143.5	33.4	16.2197	0.8	1.57	3.55	25.9	18.4	1880	52.192
2	2014-2015	2	2014	42	0	4	0			12	144.2	33.8	16.255	1.1	1.91	3.35	30	18.1	1760	51.184
3	2014-2015	3	2015	42	0	4	0			12	146.6	35.3	16.4251	1.09	1.89	3.38	30.7	19.3	2160	54.544
2	2015-2016	3	2016	42	0	4	0			13	151.5	40	17.4275	1.06	1.85	3.13	28.5	20.6	2600	58.24
1	2013-2014	1	2013	43	1	4	0	2	2	15	156.5	47.1	19.2306	0.95	1.75	3.08	37.5	18.7	2000	53.2
3	2014-2015	3	2015	43	1	4	0			17	166.9	59.4	21.3243	1.04	1.77	3.01	40.1	20.3	2480	57.232
1	2014-2015	1	2014	44	3	2	1	5	2	11	151.5	34.6	15.0748	1.09	1.96	3.45	16.4	16.3	1200	46.48
2	2014-2015	2	2014	44	3	2	1			11	153.2	34.9	14.8699	1.17	2.02	3.61	17.6	16.4	1240	46.816
3	2014-2015	3	2015	44	3	2	1			11	156.5	37.3	15.2293	1.18	2.02	3.52		16.5	1280	47.152
1	2015-2016	2	2015	44	3	2	1			12	159	39.4	15.5848	1.11	1.99	3.53	19.4	18.2	1800	51.52
2	2015-2016	3	2016	44	3	2	1			12	166.5	39.5	14.2485	1.08	1.94	3.47	22.7	19.2	2120	54.208
1	2015-2016	1	2015	45	0	1	0	3	1	11	145.8	47.7	22.439	1.12	2.06	3.75	18.2	14.1	480	40.432
1	2015-2016	2	2015	45	0	1	0			11	146	46.2	21.6739	1.17	2.16	3.84	20.4	13.1	320	39.088
2	2015-2016	3	2016	45	0	1	0			12	149	49.3	22.2062	1.12	1.98	3.58	20.7	18.2	1800	51.52
1	2008-2009	1	2008	46	1	3	0	11	6	11	144	34.6	16.686	1.13	1.97	3.49	23.8	14.7	720	42.448
2	2008-2009	2	2008	46	1	3	0			11				1.09	1.93	3.41	24.2	17.5	1600	49.84
3	2008-2009	3	2009	46	1	3	0			11	146.7	35.6	16.5421	1.16	2.07	3.61	23.4	16.3	1200	46.48
1	2009-2010	1	2009	46	1	3	0			12	149.8	36.9	16.4438	1.1	1.96	3.46	23.8	18.2	1800	51.52
2	2009-2010	2	2009	46	1	3	0			12	151	37.05	16.2493	1.1	1.92	3.4	20.4
3	2009-2010	3	2010	46	1	3	0			12	153.5	38.65	16.4034	1.18	1.98	3.54	21.7	18.3	1840	51.856
1	2011-2012	2	2011	46	1	3	0			14	161.3	43.5	16.7194	1.1	1.9	3.33	30	19.7	2320	55.888
1	2012-2013	2	2012	46	1	3	0			15	165.6	48.4	17.6492	1	1.85	3.26	33.1	19.3	2160	54.544
2	2012-2013	3	2013	46	1	3	0			15	168.8	52.7	18.4955	1.04	1.87	3.17	34	20.6	2600	58.24
1	2013-2014	1	2013	46	1	3	0			17	170.9	53.6	18.3519	1.07	1.91	3.32	35.7	20.1	2400	56.56
2	2013-2014	2	2013	46	1	3	0			17	171.5	53.6	18.2237	1.07	1.79	3.09	37.9	19.7	2320	55.888
1	2013-2014	1	2013	47	1	3	0	4	2	12	149.7	42.1	18.7862	1.1	1.94	3.57	27.3	16.4	1240	46.816
2	2013-2014	2	2013	47	1	3	0			12	150.9	43.8	19.2352	1.12	1.94	3.54	29.2	15.7	1040	45.136
3	2013-2014	3	2014	47	1	3	0			12	153.9	49.7	20.9836	1.11	1.96	3.51	20.7	15.6	1000	44.8
2	2014-2015	2	2014	47	1	3	0			13	157	50.8	20.6094	1.09	1.88	3.37	26.6	16.5	1280	47.152
1	2009-2010	1	2009	48	0	2	0	9	5	10	129.7	30.7	18.2498	1.19	2.11	3.88	17	14.5	640	41.776
2	2009-2010	2	2009	48	0	2	0			10	134.3	29.7	16.4666	1.13	2.06	3.76	17.2
3	2009-2010	3	2010	48	0	2	0			10	133.5	30.1	16.889	1.14	2.07	3.72	15.2	14.4	600	41.44
1	2012-2013	2	2012	48	0	2	0			13	146.7	39.2	18.2149	1.17	2.13	3.66	23.3	16.2	1160	46.144
2	2012-2013	3	2013	48	0	2	0			13	146.6	41.1	19.1238	1.07	1.97	3.53	25.2	16.8	1400	48.16
1	2013-2014	1	2013	48	0	2	0			14	147.6	43.3	19.8754	1.11	2.01	3.55	22.3	17.1	1440	48.496
2	2013-2014	2	2013	48	0	2	0			14	148.7	43.2	19.5372	1.09	2	3.26	20.7	16.1	1120	45.808
3	2013-2014	3	2014	48	0	2	0			14	151.6	43.9	19.1014	1.2	2.02	3.58	24.4	17.5	1600	49.84
3	2014-2015	3	2015	48	0	2	0			15	157.6	46.6	18.7618	1	1.86	3.34	28.8	18.1	1760	51.184
2	2008-2009	2	2008	49	1	2	0	9	6	11	148.2	42.4	19.305	1.12	1.98	3.51	23.8	15.5	960	44.464
3	2008-2009	3	2009	49	1	2	0			11	150.4	44.6	19.7169	1.18	2.01	3.65	27.9	15.7	1040	45.136
1	2009-2010	1	2009	49	1	2	0			12	152.5	45.7	19.6506	1.05	2	3.58	25.6	16.2	1160	46.144
2	2009-2010	2	2009	49	1	2	0			12	155.2	45.3	18.8068	1.09	1.86	3.31	21.7
3	2009-2010	3	2010	49	1	2	0			12	158.6	49.1	19.5198	1.14	2	3.51	21	16.8	1400	48.16
1	2011-2012	2	2011	49	1	2	0			14	172.3	66.8	22.5012	1	1.71	3.07	31.1	17.2	1480	48.832
1	2012-2013	2	2012	49	1	2	0			15	177.9	75.2	23.7611	0.96	1.66	2.98	41.5	17.8	1720	50.848
1	2013-2014	1	2013	49	1	2	0			17	177.4	77.5	24.626	0.94	1.7	2.96	36.6	19.8	2360	56.224
2	2013-2014	2	2013	49	1	2	0			17	177.9	76.2	24.077	0.97	1.71	2.98	41	18.4	1880	52.192
1	2009-2010	1	2009	50	0	2	0	10	5	11	138.5	35.7	18.611	1.13	2.01	3.61	22.5	14.5	640	41.776
2	2009-2010	2	2009	50	0	2	0			11	139.9	34.35	17.5506	1.06	1.88	3.38	23.7
3	2009-2010	3	2010	50	0	2	0			11	143.5	35.6	17.2881	1.07	1.95	3.53	24.4	15.4	920	44.128
1	2011-2012	2	2011	50	0	2	0			13	157.4	44.5	17.9618	1.03	1.86	3.27	33.6	17.3	1520	49.168
1	2012-2013	2	2012	50	0	2	0			14	167.4	55.4	19.7696	1	1.8	3.13	34	17.5	1600	49.84
2	2012-2013	3	2013	50	0	2	0			14	170.6	60	20.6155	0.95	1.69	3.07	35.7
1	2013-2014	1	2013	50	0	2	0			15	171.4	59.9	20.3894	0.98	1.73	3.12	35.7	18.7	2000	53.2
2	2013-2014	2	2013	50	0	2	0			15	172.5	61.5	20.6679	0.96	1.73	3.07	37.1	16.8	1400	48.16
3	2013-2014	3	2014	50	0	2	0			15	174.1	64.6	21.3125	0.95	1.65	3.05	34.5	18.3	1840	51.856
3	2014-2015	3	2015	50	0	2	0			17	174.4	66.6	21.8968	1.12	1.83	3.17	32.4	18.1	1760	51.184
1	2015-2016	1	2015	51	1	2	0	1	1	17	180	74.8	23.0864	0.99	1.72	3	32.8	19.4	2200	54.88
1	2013-2014	1	2013	52	3	2	1	4	3	11	151.2	48.3	21.1273	1.16	2.11	3.75	21.3	14.8	760	42.784
3	2013-2014	3	2014	52	3	2	1			11	158.6	48.7	19.3608	1.03	1.89	3.47	21	15.1	800	43.12
2	2014-2015	2	2014	52	3	2	1			12	159.1	54.6	21.5701	1.08	1.89	3.51	17.6	14.7	720	42.448
2	2015-2016	3	2016	52	3	2	1			13	172.2	66.6	22.4599	1	1.86	3.24	25.1	17.7	1680	50.512
2	2008-2009	2	2008	53	1	2	0	12	7	10				1.08	1.93	3.51	18.9	14.8	760	42.784
1	2009-2010	1	2009	53	1	2	0			11	146.6	45.7	21.2642	1.08	1.96	3.57	20.5	14.3	560	41.104
2	2009-2010	2	2009	53	1	2	0			11	147.1	44.8	20.7039	1.04	1.86	3.33	17.9
3	2009-2010	3	2010	53	1	2	0			11	151.3	49.45	21.6017	1.06	1.9	3.44	17.2	14.8	760	42.784
1	2011-2012	2	2011	53	1	2	0			13	158.8	50.3	19.9465	1.03	1.82	3.2	32	17.2	1480	48.832
1	2012-2013	2	2012	53	1	2	0			14	168.8	59.9	21.0224	1.05	1.76	3.08	37	18.7	2000	53.2
2	2012-2013	3	2013	53	1	2	0			14	171.6	63.2	21.4626	0.98	1.7	2.95	37.4	17.7	1680	50.512
1	2013-2014	1	2013	53	1	2	0			15	173.6	65.1	21.6014	1.02	1.71	3.05	37	inj	#N/A
2	2013-2014	2	2013	53	1	2	0			15	173.9	67	22.1552	0.92	1.72	3	37.9	18.7	2000	53.2
1	2014-2015	1	2014	53	1	2	0			17	177	73.8	23.5564	1	1.67	2.97	42	17.8	1720	50.848
2	2014-2015	2	2014	53	1	2	0			17	176.4	74.3	23.8777	0.92	1.63	2.86	38.7	20.2	2440	56.896
3	2014-2015	3	2015	53	1	2	0			17				1.02	1.75	3
1	2015-2016	1	2015	54	3	2	1	3	2	11	145.8	37.2	17.4996	1.06	1.86	3.29	31.6	14.4	600	41.44
1	2015-2016	2	2015	54	3	2	1			12	147.3	38.8	17.8824	1.04	1.83	3.19	31.6	16../	#N/A
2	2015-2016	3	2016	54	3	2	1			12	149	40.5	18.2424	1.03	1.82	3.16	30	16.1	1120	45.808
1	2009-2010	1	2009	55	1	2	0	3	1	14	159.4	49.3	19.4031	1.14	1.98	3.46	28.5	17.8	1720	50.848
2	2009-2010	2	2009	55	1	2	0			14	161.8	50.25	19.1946	1.04	1.81	3.29	26.6
3	2009-2010	3	2010	55	1	2	0			14	165.9	53.8	19.5474	0.99	1.78	3.21	24.8	17.6	1640	50.176
1	2013-2014	1	2013	56	0	3	0	2	1	12	140.7	29.9	15.1037	1.14	2.01	3.64	26.9	15.8	1080	45.472
2	2013-2014	2	2013	56	0	3	0			12	141.5	30.3	15.1332	1.06	1.98	3.54	25.8	15.6	1000	44.8
1	2015-2016	1	2015	57	0	1	0	1	1	11	140.5	38.7	19.6046	1.17	2.05	3.62	21.3	15.6	1000	44.8
1	2009-2010	1	2009	58	1	4	0	7	5	12	143.2	36.1	17.6044	1.04	1.79	3.21	30.2	16.2	1160	46.144
3	2009-2010	3	2010	58	1	4	0			12	147.5	40.6	18.6613	1.01	1.83	3.24	19.1	16.8	1400	48.16
1	2011-2012	2	2011	58	1	4	0			14	154.7	44	18.3854	1	1.71	3.05	28.1	16.7	1360	47.824
2	2012-2013	3	2013	58	1	4	0			15	169	56.7	19.8522	0.99	1.63	2.91	28.8	18.6	1960	52.864
2	2013-2014	2	2013	58	1	4	0			17	171.5	53.6	18.2237	0.96	1.69	3.03	37.9	18.2	1800	51.52
1	2014-2015	1	2014	58	1	4	0			17	175.6	61.3	19.8798	0.99	1.23	2.9	36.1	18.4	1880	52.192
2	2014-2015	2	2014	58	1	4	0			17	175.2	63.5	20.6874	0.94	1.59	2.82	38.8	18.4	1880	52.192
2	2015-2016	3	2016	59	1	3	0	1	1	17	174.1	62.7	20.6857	0.77	1.84	2.86	32.8	21.5	2880	60.592
1	2015-2016	1	2015	60	3	2	1	3	2	11	129	26.8	16.1048	1.14	2.03	3.65	19.7	16.1	1120	45.808
1	2015-2016	2	2015	60	3	2	1			11	129.7	28.4	16.8826	1.18	2.08	3.68	19.4	14.5	640	41.776
1	2016-2017	1	2016	60	3	2	1			11	133.2	30.2	17.0215	1.14	2	3.52	19.4	15.3	880	43.792
1	2014-2015	1	2014	61	0	4	0	2	1	14	170.3	64.4	22.2053	1.13	1.89	3.26	25.1	16.6	1320	47.488
2	2014-2015	2	2014	61	0	4	0			14	170.9	67	22.9399	1.01	1.77	3.08	32.8	15.8	1080	45.472
3	2006-2007	3	2007	62	1	2	0	10	6	11	145.6	34.3	16.1797	1.11	1.96	3.48	27.2	15.3	880	43.792
1	2007-2008	1	2007	62	1	2	0			12	146.5	34.4	16.0281	1.13	1.97	3.55		15.2	840	43.456
2	2007-2008	2	2007	62	1	2	0			12	148	35.6	16.2527	1.02	1.87	3.34	31.9	16.7	1360	47.824
3	2007-2008	3	2008	62	1	2	0			12	149.5	37.2	16.6441	1.02	1.84	3.31	28.3	17.2	1480	48.832
1	2008-2009	1	2008	62	1	2	0			13	152.4	38	16.3611	1.04	1.87	3.32	35.9	16.5	1280	47.152
2	2008-2009	2	2008	62	1	2	0			13	153.6	41.6	17.6324	1.08	1.95	3.37	31.2	17.2	1480	48.832
1	2009-2010	1	2009	62	1	2	0			14	163.6	46.8	17.4855	1	1.77	3.18	29.7	18.6	1960	52.864
2	2009-2010	2	2009	62	1	2	0			14	166.5	52.05	18.7755	1.04	1.8	3.16	30
3	2009-2010	3	2010	62	1	2	0			14	171.1	55.3	18.8897	1.14	1.93	3.34	24.4
1	2011-2012	2	2011	62	1	2	0			17	176.8	61.9	19.8028	0.98	1.69	2.93	40.1	20.7	2640	58.576
2	2008-2009	2	2008	63	1	3	0	6	4	13	147	39.2	18.1406	0.98	1.82	3.26	26.4	17.2	1480	48.832
1	2009-2010	1	2009	63	1	3	0			14	154	42.8	18.0469	1.04	1.8	3.2	28.5	18.5	1920	52.528
2	2009-2010	2	2009	63	1	3	0			14	155	46.3	19.2716	1.09	1.86	3.21	24.1
3	2009-2010	3	2010	63	1	3	0			14	160.1	50.65	19.7604	1	1.72	3.02	30.4	18.3	1840	51.856
1	2012-2013	2	2012	63	1	3	0			17	175	66.6	21.7469	1.17	1.99	3.19	31.5	20.5	2560	57.904
2	2012-2013	3	2013	63	1	3	0			17	175.6	68.1	22.085	1.05	1.74	3.02	34.9	20.5	2560	57.904
3	2008-2009	3	2009	64	1	3	0	10	7	11	135.9	31.2	16.8933	1.12	1.97	3.57	25.1	14.4	600	41.44
1	2009-2010	1	2009	64	1	3	0			12	138.1	32.8	17.1983	1.11	1.91	3.49	21.7	16.2	1160	46.144
2	2009-2010	2	2009	64	1	3	0			12	138.1	33.05	17.3294	1.07	1.88	3.44	19.4
1	2011-2012	2	2011	64	1	3	0			14	154	44.2	18.6372	1.06	1.86	3.29	27.3	17.2	1480	48.832
1	2012-2013	2	2012	64	1	3	0			15	163.5	57.8	21.6218	1.07	1.86	3.23	31.6	18.5	1920	52.528
2	2012-2013	3	2013	64	1	3	0			15	166.5	57.8	20.8497	1.02	1.75	3.01	34.9	19.2	2120	54.208
1	2013-2014	1	2013	64	1	3	0			17	167	59.9	21.478
2	2013-2014	2	2013	64	1	3	0			17	167.5	58.1	20.7084	1	1.72	3.09	35.7	18.4	1880	52.192
3	2013-2014	3	2014	64	1	3	0			17	168.5	60	21.1325	1.03	1.74	2.97	33.6	20.1	2400	56.56
2	2014-2015	2	2014	64	1	3	0			17	168.4	64.1	22.6034	0.91	1.61	2.83	35.3	18.8	2040	53.536
1	2013-2014	1	2013	65	2	4	0	7	3	13	158.2	43.8	17.5009	1.1	1.95	3.48	23.3	16.8	1400	48.16
2	2013-2014	2	2013	65	2	4	0			13	160.8	44.3	17.1329	1.1	1.94	3.47	22.7	16.6	1320	47.488
3	2013-2014	3	2014	65	2	4	0			13	163.7	46.1	17.203	1.11	1.9	3.42	23	18.1	1760	51.184
2	2014-2015	2	2014	65	2	4	0			14	168	51.3	18.176	1.07	1.85	3.26	24.4	18.5	1920	52.528
3	2014-2015	3	2015	65	2	4	0			14	171.6	55.3	18.7798	1.12	1.94	3.34	35.1	18.6	1960	52.864
1	2015-2016	2	2015	65	2	4	0			15	175.2	59.1	19.2539	1.03	1.74	3.1	30	21.3	2800	59.92
2	2015-2016	3	2016	65	2	4	0			15	177.4	63.4	20.1457	1	1.81	3.11	28.9	21.6	2920	60.928
1	2012-2013	2	2012	66	0	4	0	5	3	13	154.4	35.8	15.0172	1.17	1.99	3.19	21.3
1	2013-2014	1	2013	66	0	4	0			14	150.8	39.3	17.2818	1.15	2.02	3.53	29.7	16.3	1200	46.48
2	2013-2014	2	2013	66	0	4	0			14	152.7	40	17.1547	1.02	1.81	3.16	29.2	17.5	1600	49.84
1	2014-2015	1	2014	66	0	4	0			15	159.7	46.7	18.3108	1.05	1.89	3.36	30.4	17.8	1720	50.848
2	2014-2015	2	2014	66	0	4	0			15	162.8	47.9	18.0729	1.05	1.82	3.22	31.6	18.7	2000	53.2
1	2009-2010	1	2009	68	2	3	0	3	2	15	168.6	48.6	17.097	1	1.85	3.24	28.8	19.4	2200	54.88
2	2009-2010	2	2009	68	2	3	0			15	172	63	21.2953	1	2.08	3.19	23.7
1	2011-2012	2	2011	68	2	3	0			17	181.3	62.5	19.0145	0.98	1.73	3.08	37	20.3	2480	57.232
1	2015-2016	1	2015	69	3	4	1	3	2	11	131	29.7	17.3067	1.16	2.02	3.72	18.1	15.4	920	44.128
1	2015-2016	2	2015	69	3	4	1			11	130.7	29.5	17.2691	1.16	2.06	3.73	23	16.1	1120	45.808
1	2016-2017	1	2016	69	3	4	1			11	134.8	33.7	18.546	1.16	2.03	3.63	20.7	14.7	720	42.448
1	2005-2006	1	2005	70	1	3	0	11	5	11	140.4	33	16.7409	1.34	2.22	3.82	31
2	2005-2006	2	2006	70	1	3	0			11
2	2006-2007	2	2006	70	1	3	0			12	144.5	37.2	17.8159	1.1	2	3.63	29.9	15.8	1080	45.472
3	2006-2007	3	2007	70	1	3	0			12	147.3	39.7	18.2972	1.19	2.08	3.7	23.3	15.6	1000	44.8
1	2007-2008	1	2007	70	1	3	0			13	147	40.6	18.7885	1.07	1.94	3.49	27.5	16.2	1160	46.144
3	2007-2008	3	2008	70	1	3	0			13	152.9	44.6	19.0774	1.03	1.91	3.47	27.8	17.5	1600	49.84
1	2008-2009	1	2008	70	1	3	0			14	157	46.4	18.8243	1.04	1.87	3.44	28.8	18.2	1800	51.52
2	2008-2009	2	2008	70	1	3	0			14	166	48.8	17.7094	1.1	1.91	3.43	30.7	19.3	2160	54.544
3	2008-2009	3	2009	70	1	3	0			14	161.2	52.6	20.2421	1.03	1.84	3.26	31.2	20.3	2480	57.232
2	2009-2010	2	2009	70	1	3	0			15	167.5	60.1	21.4213	1.04	2.13	3.33	30
3	2009-2010	3	2010	70	1	3	0			15	169.7	61.3	21.2861	1.08	1.82	3.23	32.8	19.5	2240	55.216
1	2016-2017	1	2016	71	0	2	0	1	1	11	139.8	43.4	22.2063	1.1	1.85	3.81	20.3	15.5	960	44.464
1	2005-2006	1	2005	72	1	3	0	3	2	17	164.8	50	18.4101	1.24	2.14	3.67	47	14.8	760	42.784
2	2005-2006	2	2006	72	1	3	0			17	168	55.5	19.6641	1.21	2.04	3.44		14.4	600	41.44
2	2006-2007	2	2006	72	1	3	0			17	171.7	61.3	20.7931	1.13	1.88	3.24	34.7	20.4	2520	57.568
1	2005-2006	1	2005	73	2	3	0	12	5	11	140.6	31.5	15.9346	1.3	2.17	3.76	38
2	2005-2006	2	2006	73	2	3	0			11
1	2006-2007	1	2006	73	2	3	0			12	145	34.8	16.5517	1.25	2.1	3.66	24.1	14.8	760	42.784
2	2006-2007	2	2006	73	2	3	0			12	146.2	36.4	17.0297	1.04	1.87	3.44	28.5	15.6	1000	44.8
3	2006-2007	3	2007	73	2	3	0			12	149	37.9	17.0713	1.13	1.95	3.42	26.9	16.5	1280	47.152
1	2007-2008	1	2007	73	2	3	0			13	149.9	38.7	17.223	1.02	1.83	3.3	28.1	16.7	1360	47.824
3	2007-2008	3	2008	73	2	3	0			13	153	45	19.2234	1.02	1.86	3.33	31.7
1	2008-2009	1	2008	73	2	3	0			14	156	45.6	18.7377	0.98	1.76	3.17	35.4	17.3	1520	49.168
2	2008-2009	2	2008	73	2	3	0			14	160.8	46	17.7904	1.04	1.83	3.21	36.9	16.1	1120	45.808
3	2008-2009	3	2009	73	2	3	0			14	161.9	48	18.3125	1.03	1.82	3.17	40.2	18.5	1920	52.528
2	2009-2010	2	2009	73	2	3	0			15	168.5	54.4	19.1602	0.94	1.91	2.91	36.6
3	2009-2010	3	2010	73	2	3	0			15	170.3	56.8	19.5848	1.06	1.8	3.07	37.1	19.1	2080	53.872
2	2005-2006	2	2006	74	1	2	0	9	4	14	166.9	51.9	18.6318				35	14.5	640	41.776
1	2006-2007	1	2006	74	1	2	0			15	170	55.1	19.0657	1.25	2.07	3.54	30.2	17.5	1600	49.84
2	2006-2007	2	2006	74	1	2	0			15	170.2	55.8	19.2626	1.03	1.74	3.15	32.3	18.3	1840	51.856
3	2006-2007	3	2007	74	1	2	0			15	173	60	20.0474	1.16	1.93	3.3	36.9	18.5	1920	52.528
1	2007-2008	1	2007	74	1	2	0			17	173.4	60.6	20.1546	1	1.79	3.11	35.9	19.1	2080	53.872
2	2007-2008	2	2007	74	1	2	0			17	172	61.2	20.6869				35.8
3	2007-2008	3	2008	74	1	2	0			17	174.8	64	20.9458	1.13	1.86	3.19	39.3	20.8	2680	58.912
1	2008-2009	1	2008	74	1	2	0			17	174.7	67.2	22.0183	1	1.72	3.04	38	19.1	2080	53.872
2	2008-2009	2	2008	74	1	2	0			17	173.5	68.8	22.8554	1.08	1.86	3.13	40.7	20.2	2440	56.896
1	2013-2014	1	2013	75	1	2	0	7	3	12	145	37.4	17.7883	1.15	2.03	3.62	25.1	16.8	1400	48.16
2	2013-2014	2	2013	75	1	2	0			12	145.7	39.3	18.5129	1.16	2.02	3.65	22.3	17.3	1520	49.168
3	2013-2014	3	2014	75	1	2	0			12	148.6	39.2	17.752	1.09	1.9	3.47	22.7	17.8	1720	50.848
2	2014-2015	2	2014	75	1	2	0			13	151.9	39	16.9024	1.06	1.93	3.41	21	18.5	1920	52.528
3	2014-2015	3	2015	75	1	2	0			13	154.7	43.4	18.1346	1.12	1.92	3.39		19.2	2120	54.208
1	2015-2016	2	2015	75	1	2	0			14	158.5	48.7	19.3852	1.04	1.82	3.18	33.7	20.6	2600	58.24
2	2015-2016	3	2016	75	1	2	0			14	163.6	53	19.802	0.99	1.79	3.06	32.4	21.6	2920	60.928
1	2013-2014	1	2013	76	0	2	0	4	2	13	154.1	46.8	19.7079	1.14	1.96	3.48	22.6	16.7	1360	47.824
2	2013-2014	2	2013	76	0	2	0			13	153.4	48.7	20.6956	1.13	1.94	3.43	23	16.2	1160	46.144
3	2013-2014	3	2014	76	0	2	0			13	156.6	50.6	20.6332	1.1	1.91	3.48	25.5	16.7	1360	47.824
2	2014-2015	2	2014	76	0	2	0			14	159	50.2	19.8568	1.04	1.87	3.32	24.8	16.7	1360	47.824
1	2013-2014	1	2013	77	1	3	0	2	1	13	149.8	36.8	16.3993	1.05	1.95	3.54	26.2	19.2	2120	54.208
2	2013-2014	2	2013	77	1	3	0			13	151.9	38	16.469	1.07	1.94	3.53	27.3	18.2	1800	51.52
1	2005-2006	1	2005	78	0	2	0	11	5	11	145.6	37	17.4534	1.26	2.08	3.62	33
2	2005-2006	2	2006	78	0	2	0			11
2	2006-2007	2	2006	78	0	2	0			12	149.4	39.7	17.7865	1.12	1.97	3.51	30.4	16.4	1240	46.816
3	2006-2007	3	2007	78	0	2	0			12	151	42.5	18.6395	1.19	2.02	3.49	28.4	16.3	1200	46.48
2	2007-2008	2	2007	78	0	2	0			13	152.6	45	19.3243	1.16	1.97	3.49	26.7	17.1	1440	48.496
3	2007-2008	3	2008	78	0	2	0			13	155.7	46.8	19.3049	1.06	1.89	3.41	27.1	16.7	1360	47.824
2	2008-2009	2	2008	78	0	2	0			14	160.1	49.8	19.4288	1.02	1.81	3.24	31.2	17.6	1640	50.176
3	2008-2009	3	2009	78	0	2	0			14	160.7	51.2	19.8261	0.99	1.83	3.3	32.7	17.6	1640	50.176
1	2009-2010	1	2009	78	0	2	0			15	165	51.1	18.7695	1	1.85	3.33	32	17.4	1560	49.504
2	2009-2010	2	2009	78	0	2	0			15	166.1	56.3	20.4065	0.95	2.12	3.3	25.1
3	2009-2010	3	2010	78	0	2	0			15	170.8	59.4	20.3615	1	1.86	3.37	34.1	18.2	1800	51.52
1	2013-2014	1	2013	79	3	2	1	2	1	13	154.1	37.2	15.6653	1.11	1.91	3.42	29.2	17.6	1640	50.176
2	2013-2014	2	2013	79	3	2	1			13	155.5	42.1	17.4109	1.08	1.92	3.44	25.9	16.4	1240	46.816
1	2016-2017	1	2016	80	0	1	0	1	1	11	146.6	40.3	18.7515	1.09	1.93	3.41	23.7	14.9	760	42.784
1	2013-2014	1	2013	81	1	3	0	5	3	13	154.5	43.4	18.1816	1.01	1.77	3.26	29.2	16.7	1360	47.824
2	2013-2014	2	2013	81	1	3	0			13	155.7	45	18.5624	1.06	1.88	3.36	28.5	15.7	1040	45.136
2	2014-2015	2	2014	81	1	3	0			14	162.4	49.8	18.8824	1.08	1.83	3.34	28.8	15.7	1040	45.136
3	2014-2015	3	2015	81	1	3	0			14	165.8	54.5	19.8257	1.08	1.86	3.22	44.4	18.4	1880	52.192
1	2015-2016	2	2015	81	1	3	0			15	170	57.6	19.9308	1.05	1.82	3.14	33.6	19.4	2200	54.88
2	2007-2008	2	2007	82	0	3	0	7	3	14	170.3	52	17.9297	1.02	1.85	3.3	28.4	17.1	1440	48.496
3	2007-2008	3	2008	82	0	3	0			14	174.5	55.6	18.2593	1.08	1.88	3.29	28	16.6	1320	47.488
1	2008-2009	1	2008	82	0	3	0			15	178	57	17.9902	1.03	1.81	3.2	29.3	17.1	1440	48.496
2	2008-2009	2	2008	82	0	3	0			15	180.6	60	18.3957	1.06	1.82	3.23	36.3	17.7	1680	50.512
3	2008-2009	3	2009	82	0	3	0			15	183	59.4	17.7372	1.03	1.84	3.15	33.8	18.2	1800	51.52
1	2009-2010	1	2009	82	0	3	0			17	185.5	62.3	18.1051	0.98	1.74	3.07	32.5	18.2	1800	51.52
2	2009-2010	2	2009	82	0	3	0			17	187.3	64.7	18.4429	0.95	1.96	2.99	27.3
1	2015-2016	1	2015	83	3	2	1	3	1	11	146.1	36.6	17.1467	1.09	2	3.57	21.3	16.6	1320	47.488
1	2015-2016	2	2015	83	3	2	1			11	147.1	35.6	16.4522	1.19	2.1	3.57	24	16.8	1400	48.16
2	2015-2016	3	2016	83	3	2	1			11	150.3	37.4	16.5559	1.08	1.9	3.48	24.4	16.5	1280	47.152
1	2013-2014	1	2013	84	0	4	0	7	3	12	146.2	39.2	18.3397	1.19	2.06	3.67	20.7	15.6	1000	44.8
2	2013-2014	2	2013	84	0	4	0			12	148	39.4	17.9876	1.17	2.03	3.6	22.3	16.6	1320	47.488
1	2014-2015	1	2014	84	0	4	0			13	151.3	42.9	18.7404	0.87	1.58	3.58	17.9	16.1	1120	45.808
2	2014-2015	2	2014	84	0	4	0			13	152.5	43.3	18.6187	1.09	1.89	3.44	21.6	15.8	1080	45.472
3	2014-2015	3	2015	84	0	4	0			13	155	47.3	19.6878	1.11	1.92	3.48		15.7	1040	45.136
1	2015-2016	2	2015	84	0	4	0			14	156.7	46.4	18.8964	0.93	1.72	3.13	25.5	17.3	1520	49.168
2	2015-2016	3	2016	84	0	4	0			14	159.6	58.6	23.0055	1.07	1.94	3.29	24.4	19.1	2080	53.872
2	2012-2013	3	2013	85	0	3	0	5	3	14	161.3	40	15.3742	1.09	1.88	3.34	32.4	19.2	2120	54.208
1	2013-2014	1	2013	85	0	3	0			15	163.3	42	15.7499	1.11	1.92	3.4	31.9	19.1	2080	53.872
2	2013-2014	2	2013	85	0	3	0			15	164.3	43.7	16.1885	1.09	1.89	3.34	34.5	19.8	2360	56.224
3	2013-2014	3	2014	85	0	3	0			15	167.7	46.1	16.3921	1.13	1.94	3.4	33.2	19.2	2120	54.208
3	2014-2015	3	2015	85	0	3	0			17				1.03	1.91	3.21
1	2013-2014	1	2013	86	3	1	1	7	3	11	146.1	34.3	16.0692	1.16	1.98	3.57	22.7	16.7	1360	47.824
2	2013-2014	2	2013	86	3	1	1			11	147.1	34.9	16.1287	1.15	1.99	3.56	23	16.7	1360	47.824
3	2013-2014	3	2014	86	3	1	1			11	149.2	37	16.6213	1.11	2.02	3.61	23.4	15.5	960	44.464
2	2014-2015	2	2014	86	3	1	1			12	152.4	39.4	16.9639	1.08	1.97	3.63	24.4	15.7	1040	45.136
3	2014-2015	3	2015	86	3	1	1			12	154.5	42.1	17.637	1.14	2	3.61	30.7	16.8	1400	48.16
1	2015-2016	2	2015	86	3	1	1			13	156.1	43.4	17.8108	1.07	2	3.54	22.4	18.6	1960	52.864
2	2015-2016	3	2016	86	3	1	1			13	159.6	45.4	17.8234	1.08	1.97	3.46	24.4	17.5	1600	49.84
1	2015-2016	2	2015	87	0	2	0			13	166	48.2	17.4917	0.98	1.78	3.14	29.6	19.6	2280	55.552
1	2015-2016	1	2015	87	0	2	0	3	1	14	164.7	45.6	16.8104	1.07	1.83	3.25	40.1	18.7	2000	53.2
2	2015-2016	3	2016	87	0	2	0			14	171.7	52.4	17.7742	1.03	1.81	3.07	31.5	20.2	2440	56.896
1	2015-2016	2	2015	88	3	4	1	2	1	11	139.4	30.4	15.644	1.09	2	3.6	24	15.5	960	44.464
2	2015-2016	3	2016	88	3	4	1			11	141.4	31.5	15.7548	1.1	2	3.59	24.8	15.6	1000	44.8
3	2009-2010	3	2010	89	0	4	0	7	4	10	139.3	30.7	15.8211	1.07	1.9	3.41	15.5	16.5	1280	47.152
1	2012-2013	2	2012	89	0	4	0			13	154	38.2	16.1073	1.13	2.02	3.5	22.7	17.8	1720	50.848
2	2012-2013	3	2013	89	0	4	0			13	154.5	39.1	16.3802	1.07	1.87	3.39	28.8	18.5	1920	52.528
1	2013-2014	1	2013	89	0	4	0			14	155.9	40.4	16.6222	1.13	1.99	3.55	25.8	19.4	2200	54.88
2	2013-2014	2	2013	89	0	4	0			14	158.7	42.3	16.7953	1.02	1.92	3.43	30.8	20.2	2440	56.896
3	2013-2014	3	2014	89	0	4	0			14	162	46.2	17.604	1.04	1.93	3.4	27.3	20.6	2600	58.24
2	2014-2015	2	2014	89	0	4	0			15	169.5	51.4	17.8906	1.06	1.87	3.34	28.4	19.4	2200	54.88
1	2016-2017	1	2016	90	3	2	1	1	1	11	144.2	36.4	17.5054	1.12	2	3.54	18.8	15.5	960	44.464
1	2009-2010	1	2009	91	0	2	0	9	4	11	137.6	31.9	16.8482	1.1	1.93	3.49	25.6	15.1	800	43.12
2	2009-2010	2	2009	91	0	2	0			11	137.8	33.05	17.405	1.14	1.96	3.41	21.6
3	2009-2010	3	2010	91	0	2	0			11	140.8	33.8	17.0495	1.1	1.92	3.38	20.4	16.3	1200	46.48
1	2011-2012	2	2011	91	0	2	0			13	148	38.2	17.4397	1.08	1.87	3.3	29.2	17.7	1680	50.512
2	2012-2013	3	2013	91	0	2	0			14	155.5	42.6	17.6177	1.02	1.82	3.21	30.8	18.5	1920	52.528
1	2013-2014	1	2013	91	0	2	0			15	157.7	44.5	17.8936	1.09	1.86	3.3	31.6	19.5	2240	55.216
2	2013-2014	2	2013	91	0	2	0			15	158.7	46.8	18.582	1.12	1.93	3.3	33.2	20.2	2440	56.896
3	2013-2014	3	2014	91	0	2	0			15	162.6	50.7	19.1764	1.07	1.81	3.18	31.6	20.7	2640	58.576
1	2016-2017	1	2016	91	0	2	0			17	174.6	71.8	23.5524	1.03	1.7	2.99	37.9	20.6	2600	58.24
1	2013-2014	1	2013	92	0	3	0	1	1	14	146.9	37.5	17.3775	1.1	1.9	3.42	30.4	16.1	1120	45.808
1	2005-2006	1	2005	93	1	1	0	13	5	13				1.26	2.16	3.66	32
2	2005-2006	2	2006	93	1	1	0			13	158.7	42.5	16.8747				29
2	2006-2007	2	2006	93	1	1	0			14	166.4	48	17.3354	1.09	1.95	3.39	22.9	15.7	1040	45.136
3	2006-2007	3	2007	93	1	1	0			14	170.3	49	16.8953	1.08	1.94	3.38	29.5	15.3	880	43.792
1	2007-2008	1	2007	93	1	1	0			15	172	50.2	16.9686	1.15	1.91	3.42	27	16.1	1120	45.808
2	2007-2008	2	2007	93	1	1	0			15	172.6	53.4	17.925	1.12	1.89	3.35	27.6	16.8	1400	48.16
3	2007-2008	3	2008	93	1	1	0			15	175.4	53.6	17.4223	1.03	1.86	3.26	31.8	16.4	1240	46.816
1	2008-2009	1	2008	93	1	1	0			17	177.6	59.4	18.8322	1.02	1.84	3.22	31.3	16.8	1400	48.16
2	2008-2009	2	2008	93	1	1	0			17	178	62.4	19.6945	1.1	1.87	3.22	36.9	17.7	1680	50.512
3	2008-2009	3	2009	93	1	1	0			17	179.3	62	19.2855	1.02	1.81	3.16	35.8	18.1	1760	51.184
1	2009-2010	1	2009	93	1	1	0			17	183	63.1	18.842	1.09	1.82	3.18	36.8	17.3	1520	49.168
2	2009-2010	2	2009	93	1	1	0			17	184.6	63.8	18.7222	0.95	2.03	3.04	30.8
3	2009-2010	3	2010	93	1	1	0			17	183.4	64.6	19.2059	1.09	1.79	3.13	32.4	17.1	1440	48.496
1	2013-2014	1	2013	94	0	4	0	4	2	14	164.8	50.3	18.5205	1.01	1.81	3.17	35.3	18.6	1960	52.864
2	2013-2014	2	2013	94	0	4	0			14	167.3	53.3	19.043	1.01	1.78	3.24	41.9	19.1	2080	53.872
3	2013-2014	3	2014	94	0	4	0			14	171	57.8	19.7668	1.04	1.78	3.11	36.1	20.1	2400	56.56
3	2014-2015	3	2015	94	0	4	0			15	173.6	60.1	19.9423	1.04	1.77	3.1	41
1	2009-2010	1	2009	95	0	2	0	5	3	10	135	31.3	17.1742	1.16	2.07	3.67	23.3	14.7	720	42.448
2	2009-2010	2	2009	95	0	2	0			10	136.8	32.45	17.3397	1.11	2.03	3.73	21.7
3	2009-2010	3	2010	95	0	2	0			10	140	33.75	17.2194	1.13	2.02	3.58	23.4	15.7	1040	45.136
1	2012-2013	2	2012	95	0	2	0			13	153.2	42.5	18.108	1.06	1.91	3.49	27.7	17.4	1560	49.504
2	2012-2013	3	2013	95	0	2	0			13	156.9	43.9	17.8328	1.06	1.84	3.34	35.7	17.3	1520	49.168
1	2008-2009	1	2008	96	1	2	0	13	7	11	148	41.4	18.9007	1.2	2.1	3.7	19.7	14.4	600	41.44
2	2008-2009	2	2008	96	1	2	0			11				1.14	2.07	3.66	22.1	16.1	1120	45.808
1	2009-2010	1	2009	96	1	2	0			12	154.8	46.6	19.4466	1.15	1.99	3.55	27.9	15.7	1040	45.136
2	2009-2010	2	2009	96	1	2	0			12	157	47.25	19.1691	1.04	1.89	3.39	21
3	2009-2010	3	2010	96	1	2	0			12	160.8	49.2	19.028	1.07	1.96	3.51	18.8	17.1	1440	48.496
1	2011-2012	2	2011	96	1	2	0			14	174.6	61.7	20.2394	1.02	1.73	3.15	31.6	19.5	2240	55.216
1	2012-2013	2	2012	96	1	2	0			15	180.4	67.2	20.6489	1.05	1.81	3.13	30	20.7	2640	58.576
2	2012-2013	3	2013	96	1	2	0			15	182	70.3	21.2233	1.07	1.79	3.06	29.9	20.6	2600	58.24
1	2013-2014	1	2013	96	1	2	0			17	182.1	69.8	21.0492	1.02	1.79	3.11	32.3	20.8	2680	58.912
2	2013-2014	2	2013	96	1	2	0			17	182.8	70.7	21.1576	0.97	1.77	3.12	29.2	20.6	2600	58.24
1	2014-2015	1	2014	96	1	2	0			17	182.3	74.8	22.5076	1.05	1.77	3.11	33.2	21.1	2720	59.248
2	2014-2015	2	2014	96	1	2	0			17	183.6	76	22.5459	1.09	1.87	3.14	34.4	22.3	3120	62.608
3	2014-2015	3	2015	96	1	2	0			17				1	1.74	3.06
1	2007-2008	1	2007	97	1	4	0	6	3	11	138.2	29.6	15.498	1.21	2.1	3.82	21.4	14.3	560	41.104
2	2007-2008	2	2007	97	1	4	0			11	138.5	30	15.6395	1.18	2.1	3.88	20.2	14.8	760	42.784
1	2008-2009	1	2008	97	1	4	0			12	141.4	32.6	16.3049	1.18	2.08	3.75	20.9	15.4	920	44.128
2	2008-2009	2	2008	97	1	4	0			12	143.4	32.4	15.756	1.16	2.08	3.68	22.1	16.2	1160	46.144
3	2008-2009	3	2009	97	1	4	0			12	144.2	32.8	15.7741	1.08	2.01	3.58	24.4	16.2	1160	46.144
1	2009-2010	1	2009	97	1	4	0			13	147	33.6	15.5491	1.08	1.97	3.55	25.6	15.8	1080	45.472
1	2011-2012	2	2011	98	1	1	0	1	1	17	177	69.4	22.152	1.03	1.74	3.06	30.8	19.3	2160	54.544
1	2016-2017	1	2016	99	3	2	1	1	1	11	136.1	31.9	17.2216	1.1	1.95	3.57	23	15.2	840	43.456
2	2013-2014	2	2013	100	0	3	0	3	2	14	165.6	44.8	16.3364	1.1	1.94	3.44	29.2	19.7	2320	55.888
3	2013-2014	3	2014	100	0	3	0			14	169.2	48.6	16.976	1.09	1.96	3.53	30.4	19.8	2360	56.224
2	2014-2015	2	2014	100	0	3	0			15	173.4	54.8	18.2256	1.15	1.97	3.46	28.5	19.6	2280	55.552
2	2014-2015	2	2014	101	3	2	1	4	2	11	142.3	33	16.2969	1.03	1.87	3.34	24.8	17.4	1560	49.504
3	2014-2015	3	2015	101	3	2	1			12	146	34.5	16.185	1.07	1.87	3.28	30.7	18.1	1760	51.184
1	2015-2016	2	2015	101	3	2	1			12	149.9	37.2	16.5554	1.14	1.95	3.39	24.8	17.4	1560	49.504
2	2015-2016	3	2016	101	3	2	1			12	152	37.8	16.3608	1.04	1.87	3.26	27.7	17.6	1640	50.176
1	2013-2014	1	2013	102	3	3	1	6	3	13	154.5	44.4	18.6006	1.07	1.91	3.4	26.2	17.2	1480	48.832
2	2013-2014	2	2013	102	3	3	1			13	155.8	44.4	18.2914	1.05	1.88	3.35	25.9	17.7	1680	50.512
3	2013-2014	3	2014	102	3	3	1			13	157.9	45.8	18.3697	1.07	1.86	3.36	30.8	18.4	1880	52.192
2	2014-2015	2	2014	102	3	3	1			14	161.4	48.1	18.4645	1.04	1.81	3.25	30.4	19.3	2160	54.544
3	2014-2015	3	2015	102	3	3	1			14	164.4	50.2	18.5738	1.06	1.88	3.47	44.4	19.6	2280	55.552
1	2015-2016	2	2015	102	3	3	1			15	169.6	55.2	19.1905	1.07	1.88	3.22	32.8	20.1	2400	56.56
2	2015-2016	3	2016	102	3	3	1			15	171	58.6	20.0404	1.17	1.97	3.36	31.6	21.3	2800	59.92
1	2009-2010	1	2009	103	0	2	0	10	5	10	130	29.3	17.3373	1.12	2.04	3.65	22.9	15.1	800	43.12
2	2009-2010	2	2009	103	0	2	0			10	131	31.3	18.239	1.13	2.01	3.66	17
3	2009-2010	3	2010	103	0	2	0			10	132.7	31.1	17.6611	1.13	1.96	3.54	19.7	16.3	1200	46.48
1	2012-2013	2	2012	103	0	2	0			13	144.6	35.2	16.8347	1.1	1.94	3.3	28.1	18.6	1960	52.864
2	2012-2013	3	2013	103	0	2	0			13	147.9	39.5	18.0576	1.06	1.86	3.3	28.4	19.2	2120	54.208
1	2013-2014	1	2013	103	0	2	0			14	149.5	41.2	18.4338	1.06	1.87	3.28	27.7	20.1	2400	56.56
2	2013-2014	2	2013	103	0	2	0			14	152.9	45.9	19.6335	1	1.8	3.24	28.8	20.3	2480	57.232
1	2014-2015	1	2014	103	0	2	0			15	160.2	53.5	20.8463	1.04	1.37	3.21	31.6	19.4	2200	54.88
2	2014-2015	2	2014	103	0	2	0			15	162.3	54.8	20.8038	1.02	1.72	3.06	35.3	21.1	2720	59.248
2	2015-2016	3	2016	103	0	2	0			17	167	62.9	22.5537	0.99	1.76	2.99	37.4	22.1	3040	61.936
1	2013-2014	1	2013	104	0	3	0	4	2	12	143.2	35.1	17.1167	1.15	2.01	3.59	25.1	15.8	1080	45.472
3	2013-2014	3	2014	104	0	3	0			12	146.7	37.9	17.6108	1.1	1.9	3.45	29.6	17.7	1680	50.512
2	2014-2015	2	2014	104	0	3	0			13	150.7	40.4	17.7891	1.04	1.88	3.39	29.2	16.8	1400	48.16
3	2014-2015	3	2015	104	0	3	0			13	154	41.6	17.5409	1.05	1.85	3.32		17.2	1480	48.832
1	2009-2010	1	2009	105	0	3	0	5	3	10	133.8	30.6	17.0926	1.12	2.01	3.61	23.7	14.7	720	42.448
2	2009-2010	2	2009	105	0	3	0			10	135.6	30.95	16.8322	1.1	1.94	3.47	17.2
3	2009-2010	3	2010	105	0	3	0			10	135.7	31.7	17.2147	1.09	1.99	3.6	15.8	15.6	1000	44.8
1	2012-2013	2	2012	105	0	3	0			13	150	38	16.8889	1.07	1.92	3.26	25.8	17.7	1680	50.512
2	2012-2013	3	2013	105	0	3	0			13	153.6	41.4	17.5476	1.06	1.86	3.28	24.1	18.7	2000	53.2
2	2015-2016	3	2016	106	0	3	0	1	1	14	166.1	53.6	19.4279	1	1.85	3.16	28.1	17.7	1680	50.512
2	2015-2016	3	2016	107	0	4	0	1	1	17	176.1	70.1	22.6047	1.06	1.81	3.13	35.3	19.3	2160	54.544
1	2013-2014	1	2013	108	0	4	0	1	1	13	144.4	37.7	18.0804	1.04	1.81	3.27	28	17.2	1480	48.832
1	2009-2010	1	2009	109	1	2	0	5	3	10	132.7	27	15.3328	1.19	2.11	3.8	21.7	14.2	520	40.768
3	2009-2010	3	2010	109	1	2	0			10	135.6	27.6	15.0103	1.11	2.04	3.06	17.9	15.2	840	43.456
2	2009-2010	2	2009	109	1	2	0			11	133.7	26.7	14.9365	1.12	2.04	3.68	16.1
1	2012-2013	2	2012	109	1	2	0			13	147	33.9	15.6879	1.1	1.97	3.36	26.6	18.5	1920	52.528
2	2012-2013	3	2013	109	1	2	0			13	149.9	35.2	15.6653	1.04	1.84	3.38	28.8	18.7	2000	53.2
1	2014-2015	1	2014	110	3	3	1	4	2	11	139.4	34.7	17.8568	1.19	2.03	3.6	18.8	15.6	1000	44.8
2	2014-2015	2	2014	110	3	3	1			11	139.9	35.7	18.2403	1.12	2	3.6	21.3	15.7	1040	45.136
1	2015-2016	2	2015	110	3	3	1			12	144.6	39.1	18.6999	1.13	1.98	3.43	23	16.8	1400	48.16
2	2015-2016	3	2016	110	3	3	1			12	146	39.8	18.6714	1.11	1.94	3.39	26.6	18.3	1840	51.856
1	2015-2016	2	2015	111	1	4	0	2	1	15	161.7	63.8	24.4006	0.95	1.69	2.97	42.4	21.2	2760	59.584
2	2015-2016	3	2016	111	1	4	0			15	171.9	58	19.628	1.04	1.73	3.01	37.9	21.3	2800	59.92
1	2008-2009	1	2008	112	1	1	0	4	2	14	163.3	52.2	19.5748	1.08	1.92	3.4	24.3	17.2	1480	48.832
2	2008-2009	2	2008	112	1	1	0			14	165.4	53.6	19.5927
2	2009-2010	2	2009	112	1	1	0			15	175.5	64.7	21.0063	1.07	2.11	3.13	25.9
3	2009-2010	3	2010	112	1	1	0			15	178.4	66.3	20.8317	0.97	1.75	3.09	32.4	19.4	2200	54.88
2	2015-2016	3	2016	113	3	2	1	1	1	12	154	44.3	18.6794	1.11	2	3.5	24.8	14.4	600	41.44
1	2013-2014	1	2013	114	0	2	0	6	3	12	152.5	40.2	17.2857	1.09	1.9	3.44	27.7	17.1	1440	48.496
2	2013-2014	2	2013	114	0	2	0			12	153.4	39.4	16.7435	1.11	1.93	3.46	27.3	17.4	1560	49.504
3	2013-2014	3	2014	114	0	2	0			12	156.7	41.6	16.9416	1.09	1.89	3.39	26.9	16.7	1360	47.824
2	2014-2015	2	2014	114	0	2	0			13	160.1	43.8	17.088	1	1.79	3.23	32.8	18.2	1800	51.52
3	2014-2015	3	2015	114	0	2	0			13	160.5	46.1	17.8958	1.1	1.94	3.4		18.3	1840	51.856
1	2015-2016	2	2015	114	0	2	0			14	170	53.2	18.4083	0.98	1.78	3.15	33.2	19.7	2320	55.888
1	2015-2016	2	2015	115	1	4	0	2	1	17	164.9	57.5	21.1459	0.98	1.7	3.1	33.2	21.3	2800	59.92
2	2015-2016	3	2016	115	1	4	0			17	166.5	58.1	20.9579	0.97	1.74	3.07	37	22.1	3040	61.936
2	2013-2014	2	2013	116	0	3	0	3	2	13	151.4	40.6	17.7123	1.05	1.88	3.35	27.3	15.8	1080	45.472
3	2013-2014	3	2014	116	0	3	0			13	153.5	42.3	17.9524	1.02	1.83	3.27	24.8	16.5	1280	47.152
3	2014-2015	3	2015	116	0	3	0			14	158.2	45.4	18.1402	1.06	1.87	3.23	35.1	17.6	1640	50.176
1	2009-2010	1	2009	117	2	3	0	3	1	17	180	66.5	20.5247	1.1	1.85	3.19	33.1	18.4	1880	52.192
2	2009-2010	2	2009	117	2	3	0			17	181	69.05	21.0769	1.04	1.76	3.03	28.5
3	2009-2010	3	2010	117	2	3	0			17	182.7	71.2	21.3306	1.06	1.83	3.14	32.4	18.4	1880	52.192
1	2016-2017	1	2016	118	3	1	1	1	1	13	165.3	51.1	18.7014	1.13	1.94	3.4	25.9	15.7	1040	45.136
1	2013-2014	1	2013	119	3	2	1	6	3	11	139	28.7	14.8543	1.14	2	3.55	26.9	17.2	1480	48.832
2	2013-2014	2	2013	119	3	2	1			11	140	29.8	15.2041	1.13	1.96	3.57	28.4	16.3	1200	46.48
3	2013-2014	3	2014	119	3	2	1			11	142.1	30.3	15.0056	1.1	1.96	3.48	27.7	15.8	1080	45.472
3	2014-2015	3	2015	119	3	2	1			12	145.3	32.9	15.5835	1.04	1.92	3.45	25.8	17.2	1480	48.832
1	2015-2016	2	2015	119	3	2	1			13	149	35.6	16.0353	1.13	2	3.46	26.2	18.8	2040	53.536
2	2015-2016	3	2016	119	3	2	1			13	151.6	38.1	16.5778	1.09	1.97	3.45	23.7	19.4	2200	54.88
1	2015-2016	1	2015	120	3	2	1	3	1	11	142.2	35.3	17.4572	1.02	1.84	3.29	25.5	17.2	1480	48.832
1	2015-2016	2	2015	120	3	2	1			11	143.8	34.5	16.684	1.05	1.86	3.29	25.9	17.4	1560	49.504
2	2015-2016	3	2016	120	3	2	1			11	145.5	37.6	17.7608	1.02	1.82	3.2	33.2	15.7	1040	45.136
1	2007-2008	1	2007	121	1	2	0	2	1	17	171.2	69	23.5419	1.07	1.78	3.07	35.8	18.2	1800	51.52
3	2007-2008	3	2008	121	1	2	0			17	171.3	71	24.196	0.99	1.66	2.97	31.3
3	2009-2010	3	2010	122	2	2	0	9	5	10	141	37.15	18.6862	1.13	2	3.58	22.7	15.4	920	44.128
1	2012-2013	2	2012	122	2	2	0			13	157.1	51.4	20.8262	1.11	2.03	3.49	28.8	17.3	1520	49.168
2	2012-2013	3	2013	122	2	2	0			13	162.3	53.5	20.3103	1.04	1.83	3.33	32.4	17.6	1640	50.176
2	2013-2014	2	2013	122	2	2	0			14	168.2	56.9	20.1122	1.02	1.8	3.27	32	20.2	2440	56.896
1	2014-2015	1	2014	122	2	2	0			15	173.2	63.2	21.0679	1.01	1.76	3.18	35.2	19.7	2320	55.888
2	2014-2015	2	2014	122	2	2	0			15	174.5	65	21.3463	1.01	1.72	3.1	37	20.8	2680	58.912
3	2014-2015	3	2015	122	2	2	0			15	175.5	66.8	21.6881	1	1.78	3.1	44.4	21.3	2800	59.92
1	2015-2016	2	2015	122	2	2	0			17	176.9	69.7	22.2729
2	2015-2016	3	2016	122	2	2	0			17	178	71.6	22.5982	1.03	1.74	3.07	40.6	20.7	2640	58.576
1	2013-2014	1	2013	123	0	2	0	4	3	13	143.4	34	16.5341	1.11	1.84	3.38	30.4	17.5	1600	49.84
2	2014-2015	2	2014	123	0	2	0			14	150.5	37.2	16.4237	1.1	1.91	3.39	31.6	17.3	1520	49.168
3	2014-2015	3	2015	123	0	2	0			14	154.7	42.3	17.675	0.97	1.84	3.27	39.4	18.6	1960	52.864
2	2015-2016	3	2016	123	0	2	0			15	162.2	51.3	19.4991	1.02	1.82	3.23	37	21.2	2760	59.584
1	2013-2014	1	2013	124	1	4	0	7	3	14	164.3	46.1	17.0776	1.03	1.81	3.23	30.4	16.3	1200	46.48
2	2013-2014	2	2013	124	1	4	0			14	167.4	52.4	18.6991	0.96	1.73	3.11	34	17.6	1640	50.176
1	2014-2015	1	2014	124	1	4	0			15	171.5	56	19.0397	0.95	1.68	2.99	37.4	18.2	1800	51.52
2	2014-2015	2	2014	124	1	4	0			15	172.8	57.1	19.1227	0.99	1.69	2.94	41	17.3	1520	49.168
3	2014-2015	3	2015	124	1	4	0			15	174.3	60.5	19.9141	0.92	1.63	2.9	49.4	18.4	1880	52.192
1	2015-2016	2	2015	124	1	4	0			17	175.1	64.4	21.0046	0.92	1.61	2.81	54.7	20.1	2400	56.56
2	2015-2016	3	2016	124	1	4	0			17	176	65.1	21.0163	0.91	1.62	2.82	47.8	19.8	2360	56.224
1	2008-2009	1	2008	125	1	2	0	8	5	12	156.2	41.2	16.8863	1.17	2	3.51	30.8	16.1	1120	45.808
3	2008-2009	3	2009	125	1	2	0			12	160.1	42.6	16.6198	1.1	1.96	3.5	31	16.4	1240	46.816
1	2009-2010	1	2009	125	1	2	0			13	162.3	45	17.0834	0.99	1.82	3.2	25.2	16.2	1160	46.144
2	2009-2010	2	2009	125	1	2	0			13	162.2	46.15	17.5416	1.11	1.9	3.34	26.2
3	2009-2010	3	2010	125	1	2	0			13	167.9	47.65	16.9029	1.14	1.93	3.35	22	17.3	1520	49.168
1	2011-2012	2	2011	125	1	2	0			15	182.1	65.8	19.8429	0.98	1.75	3.1	32	18.6	1960	52.864
1	2012-2013	2	2012	125	1	2	0			17	185.5	70.9	20.6043	1.07	1.85	3.1	39.2	20.2	2440	56.896
2	2012-2013	3	2013	125	1	2	0			17	188.1	73.9	20.8866	1.03	1.7	3.01	42.9	20.1	2400	56.56
1	2013-2014	1	2013	126	0	3	0	7	3	11	141.8	34	16.9093	1.1	1.91	3.42	28.8	15.6	1000	44.8
2	2013-2014	2	2013	126	0	3	0			11	143.5	34.2	16.6082	1.07	1.88	3.34	29.2	17.6	1640	50.176
3	2013-2014	3	2014	126	0	3	0			11	145.9	35.9	16.8649	1.08	1.89	3.41	28.8	17.1	1440	48.496
2	2014-2015	2	2014	126	0	3	0			12	148.5	38	17.2318	1	1.79	3.21	29.2	17.8	1720	50.848
3	2014-2015	3	2015	126	0	3	0			12	150.6	39.7	17.5041	1.01	1.78	3.19	35.1	injured	#N/A
1	2015-2016	2	2015	126	0	3	0			13	154.6	43.6	18.2418	1	1.78	3.14	27.3	19.5	2240	55.216
2	2015-2016	3	2016	126	0	3	0			13	158.5	45.4	18.0716	1.03	1.78	3.15	29.6	20.1	2400	56.56
1	2015-2016	2	2015	128	3	3	1	1	1	14	154.4	40.3	16.9048	1.04	1.8	3.27	26.6	16.7	1360	47.824
1	2009-2010	1	2009	129	3	2	1	1	1	10	133.6	32.7	18.3204	1.12	2.03	3.68	22.1	13.3	400	39.76
1	2015-2016	2	2015	130	3	2	1	2	1	12	153.3	40.6	17.2759	1.1	1.93	3.51	24.4	16.3	1200	46.48
2	2015-2016	3	2016	130	3	2	1			12	155.5	41.2	17.0387	1.09	1.88	3.45	27.7	18.2	1800	51.52
2	2015-2016	3	2016	131	3	2	1	1	1	11	155.4	47.7	19.7522	1.12	2.05	3.66	21.3	15.7	1040	45.136
1	2013-2014	1	2013	132	1	2	0	6	3	14	147.8	38.4	17.5785	1.07	1.87	3.3	31.6	16.5	1280	47.152
2	2013-2014	2	2013	132	1	2	0			14	151.8	39.9	17.3153	1.02	1.81	3.22	30	17.8	1720	50.848
3	2013-2014	3	2014	132	1	2	0			14	155	42.3	17.6067	1.03	1.79	3.14	31.6	19.1	2080	53.872
2	2014-2015	2	2014	132	1	2	0			15	161	46.7	18.0163	0.95	1.7	3.03	32	18.7	2000	53.2
3	2014-2015	3	2015	132	1	2	0			15	163.7	49.9	18.621	1.03	1.76	3.07	39.6	20.2	2440	56.896
1	2016-2017	1	2016	132	1	2	0			17	168.6	61	21.4593	0.92	1.62	2.86	40.1	20.4	2520	57.568
1	2009-2010	1	2009	133	0	4	0	5	3	10	132.1	27.9	15.9882	1.14	2.02	3.64	21.7	14.5	640	41.776
2	2009-2010	2	2009	133	0	4	0			10	132.2	28.45	16.2787	1.05	1.93	3.51	18.5
3	2009-2010	3	2010	133	0	4	0			10	135.6	30.15	16.3971	1.1	2	3.64	17	14.7	720	42.448
1	2012-2013	2	2012	133	0	4	0			13	149.4	36.9	16.532	1.12	2.02	3.5	25.1	17.3	1520	49.168
2	2012-2013	3	2013	133	0	4	0			13	150.6	38.7	17.0632	1.13	1.92	3.38	26.9	17.4	1560	49.504
1	2013-2014	1	2013	134	3	3	1	7	3	11	141.5	36.3	18.1298	1.18	2.03	3.6	24.1	15.3	880	43.792
2	2013-2014	2	2013	134	3	3	1			11	142.2	35.4	17.5067	1.13	2.45	3.53	25.8	15.7	1040	45.136
3	2013-2014	3	2014	134	3	3	1			11	144.4	37.6	18.0324	1.15	2.02	3.55	26.6	15.5	960	44.464
2	2014-2015	2	2014	134	3	3	1			12	147.8	38.2	17.487	1.07	1.86	3.42	27.3	17.4	1560	49.504
3	2014-2015	3	2015	134	3	3	1			12	148.8	38.7	17.4785	1.06	1.92	3.44	30.9	18.2	1800	51.52
1	2015-2016	2	2015	134	3	3	1			13	152.1	40.8	17.6361	1.01	1.89	3.32	31.6	19.5	2240	55.216
2	2015-2016	3	2016	134	3	3	1			13	155	41.8	17.3985	1	1.84	3.26	30.3	20.1	2400	56.56
1	2015-2016	2	2015	135	3	2	1	2	1	14	167.7	59	20.9791	1	1.8	3.06	27.3	19.1	2080	53.872
2	2015-2016	3	2016	135	3	2	1			14	170.5	60.5	20.8117	1.02	1.76	2.98	28.8	21.4	2840	60.256
1	2015-2016	2	2015	136	0	3	0	3	2	11	129.9	29.8	17.6603	1.16	2.09	3.49	21.7	16.6	1320	47.488
2	2015-2016	3	2016	136	0	3	0			11	131.5	26.3	15.2091	1.14	2.02	3.64	16.4	17.2	1480	48.832
1	2016-2017	1	2016	136	0	3	0			12	132.5	27.1	15.4361	1.12	2	3.62	19.3	17.3	1520	49.168
1	2016-2017	1	2016	137	3	2	1	1	1	11	144.1	37.4	18.0112	1.15	2	3.52	21.3	15.3	880	43.792
1	2016-2017	1	2016	138	3	3	1	1	1	11	140.3	31.3	15.9012	1.13	1.97	3.43	22.7	17.6	1640	50.176
1	2012-2013	2	2012	139	2	4	0	5	2	15	172	63	21.2953	1	1.71	2.97	35.3	20.2	2440	56.896
2	2012-2013	3	2013	139	2	4	0			15	172.5	64.1	21.5417	0.95	1.71	2.92	38.8	19.7	2320	55.888
1	2013-2014	1	2013	139	2	4	0			17	172.8	65.8	22.0363	1	1.7	2.94	40.1	20.3	2480	57.232
2	2013-2014	2	2013	139	2	4	0			17	173.5	66.3	22.0249	0.97	1.65	2.89	39.2	21.2	2760	59.584
3	2013-2014	3	2014	139	2	4	0			17	175.3	70.2	22.8441	0.97	1.7	2.94	37	19.8	2360	56.224
1	2013-2014	1	2013	140	0	3	0	6	3	11	138.8	29.3	15.2086	1.11	1.88	3.39	32.3	16.5	1280	47.152
2	2013-2014	2	2013	140	0	3	0			11	139.5	29.2	15.0049	1.15	1.97	3.46	31.9	18.2	1800	51.52
3	2013-2014	3	2014	140	0	3	0			11	141.1	30.3	15.2191	1.04	1.83	3.2	34.1	17.7	1680	50.512
2	2014-2015	2	2014	140	0	3	0			12	142.9	31.9	15.6216	1.02	1.74	3.12	34.5	18.7	2000	53.2
3	2014-2015	3	2015	140	0	3	0			12	143.6	32.5	15.7607	1.04	1.84	3.26	44.4	19.1	2080	53.872
1	2015-2016	2	2015	140	0	3	0			13	145.5	34.5	16.2965	0.97	1.8	3.17	36.2	20.5	2560	57.904
1	2005-2006	1	2005	141	2	2	0	6	3	14	174	57.5	18.9919	1.22	2	3.35	48	14.5	640	41.776
1	2006-2007	1	2006	141	2	2	0			15	179	57.1	17.8209	1.09	1.84	3.14	33	19.4	2200	54.88
2	2006-2007	2	2006	141	2	2	0			15	181.7	67.4	20.415	0.9	1.63	2.91	37.4	19.5	2240	55.216
1	2007-2008	1	2007	141	2	2	0			17	182.3	72	21.665	0.94	1.63	2.88	40	19.6	2280	55.552
2	2007-2008	2	2007	141	2	2	0			17	183	75	22.3954
3	2007-2008	3	2008	141	2	2	0			17	182.9	78.2	23.3765	0.95	1.67	2.93	44.7	21.1	2720	59.248
1	2014-2015	1	2014	142	3	4	1	5	2	11	138.1	33.3	17.4605	1.1	1.9	3.42	26.2	15.2	840	43.456
3	2014-2015	3	2015	142	3	4	1			11	139.8	34.4	17.6013	1.01	1.8	3.25	30.1	17.2	1480	48.832
3	2014-2015	3	2015	142	3	4	1			11	141.9	34.5	17.1338	1.03	1.85	3.34		16.6	1320	47.488
1	2015-2016	2	2015	142	3	4	1			12	145	37.1	17.6457	1.03	1.8	3.25	25.5	18.6	1960	52.864
2	2015-2016	3	2016	142	3	4	1			12	147	38.5	17.8167	1.01	1.84	3.21	24.8	19.2	2120	54.208
3	2014-2015	3	2015	143	1	4	0	2	1	15	172.5	66.5	22.3482	1.03	1.76	3.02	39.6	20.3	2480	57.232
2	2015-2016	3	2016	143	1	4	0			17	174.1	71.9	23.7209	0.91	1.66	2.86	36.2	19.8	2360	56.224
1	2005-2006	1	2005	144	1	4	0	12	4	12	143.1	34	16.6035	1.34	2.24	3.86	27	12.1	200	38.08
1	2006-2007	1	2006	144	1	4	0			13	146	37.5	17.5924	1.26	2.08	3.61	25.8	16.4	1240	46.816
2	2006-2007	2	2006	144	1	4	0			13	146	39.1	18.343	1.1	1.9	3.39	25.3	16.5	1280	47.152
3	2006-2007	3	2007	144	1	4	0			13	146.5	39.8	18.5442	1.11	1.93	3.41	27.3	17.4	1560	49.504
1	2007-2008	1	2007	144	1	4	0			14	148.9	40.3	18.1767	1.1	1.93	3.38	28.9	17.5	1600	49.84
2	2007-2008	2	2007	144	1	4	0			14	148.5	42.6	19.3178	1.08	1.88	3.32	28.7	18.5	1920	52.528
3	2007-2008	3	2008	144	1	4	0			14	150.7	43.6	19.1982	1.03	1.9	3.34	27	18.7	2000	53.2
1	2008-2009	1	2008	144	1	4	0			15	153.2	44.4	18.9176	1.07	1.86	3.28	28.8	19.2	2120	54.208
2	2008-2009	2	2008	144	1	4	0			15	155.5	46.2	19.1065	1.08	1.85	3.31	29.7	19.8	2360	56.224
3	2008-2009	3	2009	144	1	4	0			15	186.8	46	13.1827	1.05	1.81	3.26	28.1	19.3	2160	54.544
1	2009-2010	1	2009	144	1	4	0			17	159.6	48.9	19.1974	1.04	1.78	3.21	33.3	19.7	2320	55.888
2	2009-2010	2	2009	144	1	4	0			17	163	51.8	19.4964	1.02	2.06	3.14	27.7
1	2014-2015	1	2014	145	0	1	0	4	2	11	140.6	31.7	16.0357	1.15	2.09	3.77	19.4	14.5	640	41.776
2	2014-2015	2	2014	145	0	1	0			11	140.6	31.5	15.9346				24.1	14.2	520	40.768
3	2014-2015	3	2015	145	0	1	0			12	143.3	32.6	15.8754	1.14	1.97	3.57	26.9	15.3	880	43.792
1	2015-2016	2	2015	145	0	1	0			12	146.6	34.3	15.9598	1.17	2.04	3.59	22.7	15.1	800	43.12
1	2013-2014	1	2013	146	1	4	0	3	2	13	143	36.6	17.8982	1.09	1.88	3.41	34	16.7	1360	47.824
3	2013-2014	3	2014	146	1	4	0			13	144.1	36.6	17.626	1.05	1.82	3.25	30.4	15.2	840	43.456
2	2014-2015	2	2014	146	1	4	0			14	148.4	40.2	18.254	1.05	1.76	3.15	37.4	17.5	1600	49.84
1	2009-2010	1	2009	147	1	2	0	8	4	12	156.7	40.3	16.4122	1.09	1.94	3.49	26.9	16.1	1120	45.808
2	2009-2010	2	2009	147	1	2	0			12	158.9	42.2	16.7134	1.12	1.98	3.44	23.7
3	2009-2010	3	2010	147	1	2	0			12	162.5	42.4	16.0568	1.09	1.92	3.39	22.7	17.2	1480	48.832
1	2012-2013	2	2012	147	1	2	0			15	185.6	63.2	18.3468	1.17	1.9	3.26	34	17.8	1720	50.848
2	2012-2013	3	2013	147	1	2	0			15	187.6	67.3	19.1227	1.15	1.86	3.25	36.6	18.3	1840	51.856
2	2013-2014	2	2013	147	1	2	0			17	183.2	68	20.2609	1	1.96	3.32	30.8	18.6	1960	52.864
3	2013-2014	3	2014	147	1	2	0			17	189.7	72.1	20.0355	1.02	1.82	3.13	31.2	19.4	2200	54.88
2	2014-2015	2	2014	147	1	2	0			17	189.6	74.4	20.6965	0.93	1.71	2.97	33.2	19.7	2320	55.888
1	2013-2014	1	2013	148	1	3	0	7	3	13	149.8	44.6	19.8752	1.14	2	3.58	27.3	17.6	1640	50.176
2	2013-2014	2	2013	148	1	3	0			13	150	45.1	20.0444	1.07	1.91	3.45	27	16.8	1400	48.16
3	2013-2014	3	2014	148	1	3	0			14	154.2	45.2	19.0095	1.09	1.94	3.35	32	17.8	1720	50.848
2	2014-2015	2	2014	148	1	3	0			14	157.1	52.3	21.1909	1.02	1.82	3.25	36.2	19.1	2080	53.872
3	2014-2015	3	2015	148	1	3	0			14	162	53.8	20.4999	1.17	1.92	3.33	39.4	19.7	2320	55.888
1	2015-2016	2	2015	148	1	3	0			15	166.3	59.2	21.4061	0.97	1.72	3.03	41.9	20.8	2680	58.912
2	2015-2016	3	2016	148	1	3	0			15	168.8	62.1	21.7945	1	1.81	3.08	41.5	20.8	2680	58.912
3	2006-2007	3	2007	149	1	2	0	9	4	12	151.9	42.5	18.4193	1.19	1.99	3.54	20.7	16.4	1240	46.816
1	2007-2008	1	2007	149	1	2	0			13	152.4	44.2	19.0306	1.17	1.99	3.5	25.4	17.2	1480	48.832
2	2007-2008	2	2007	149	1	2	0			13	154.4	46.6	19.5475	1.15	1.93	3.46	27.4	16.8	1400	48.16
3	2007-2008	3	2008	149	1	2	0			14	156.9	48.6	19.742	1.15	1.94	3.42	29	17.8	1720	50.848
1	2008-2009	1	2008	149	1	2	0			14	161.2	51.2	19.7033	1.04	1.82	3.3	30.8	17.7	1680	50.512
3	2008-2009	3	2009	149	1	2	0			14	165.2	57.4	21.0325	1.12	1.89	3.24	34.3	20.2	2440	56.896
1	2009-2010	1	2009	149	1	2	0			15	169.5	59.6	20.7447	1.01	1.74	3.12	35.7	20.2	2440	56.896
2	2009-2010	2	2009	149	1	2	0			15	170.5	55.3	19.0229	1.05	2.09	3.13	32.5
3	2009-2010	3	2010	149	1	2	0			15	172	64.75	21.8868	1.01	1.78	3.06	32.4	20.1	2400	56.56
1	2012-2013	2	2012	150	1	2	0	1	1	13	149.4	36.9	16.532	1.12	1.95	3.32	24.8	18.2	1800	51.52
1	2015-2016	2	2015	151	3	2	1	3	2	11	140.8	37	18.6636	1.06	1.88	3.33	27	16.4	1240	46.816
2	2015-2016	3	2016	151	3	2	1			11	143.7	39.1	18.9349	1.03	1.89	3.35	28.4	16.2	1160	46.144
1	2016-2017	1	2016	151	3	2	1			11	144.7	40	19.1039	1.02	1.9	3.39	25.1	16.8	1400	48.16
1	2013-2014	1	2013	152	0	1	0	6	3	12	149.9	41.4	18.4246	1.19	2.08	3.74	21.3	14.3	560	41.104
2	2013-2014	2	2013	152	0	1	0			12	150.8	40.6	17.8535	1.16	2.1	3.73	25.5	14.5	640	41.776
3	2013-2014	3	2014	152	0	1	0			12	153.6	43.5	18.4377	1.19	2.02	3.62	24.1	14.4	600	41.44
2	2014-2015	2	2014	152	0	1	0			13	156.2	45.1	18.4848	1.15	2.02	3.63	24.8	14.8	760	42.784
1	2015-2016	2	2015	152	0	1	0			14	164.4	50.3	18.6108	1.11	1.97	3.57	25.1	15.5	960	44.464
1	2016-2017	1	2016	152	0	1	0			15	165.1	53.8	19.7373	1.1	1.82	3.37	24.1	16.4	1240	46.816
1	2015-2016	1	2015	153	0	2	0	3	1	14	164.9	48.6	17.8729	1.06	1.84	3.23	27.7	19.8	2360	56.224
1	2015-2016	2	2015	153	0	2	0			14	166.7	52.2	18.7845	1	1.82	3.23	33.2	20.1	2400	56.56
2	2015-2016	3	2016	153	0	2	0			14	169.8	56	19.4228	1.04	1.77	3.02	30	21.2	2760	59.584
1	2015-2016	1	2015	154	0	2	0	3	1	11	150.6	39.2	17.2837	1.11	2.04	3.75	17.8	17.7	1680	50.512
1	2015-2016	2	2015	154	0	2	0			11	151.5	40.4	17.6018	1.19	2.06	3.76	17.9	17.4	1560	49.504
2	2015-2016	3	2016	154	0	2	0			11	154.3	42	17.6408	1	1.98	3.54	19.7	17.3	1520	49.168
3	2014-2015	3	2015	155	0	2	0	3	2	12	154.2	47.4	19.9347	1.04	1.9	3.3	30.9	17.3	1520	49.168
1	2015-2016	2	2015	155	0	2	0			13	161	51	19.6752	1.03	1.83	3.29	28.5	17.2	1480	48.832
2	2015-2016	3	2016	155	0	2	0			13	165.1	57.1	20.948	1.13	1.94	3.33	28.1	18.2	1800	51.52
1	2007-2008	1	2007	156	1	1	0	14	6	11	151	51	22.3674	1.32	2.32	4.08	16.1	12.2	240	38.416
2	2007-2008	2	2007	156	1	1	0			11	152.4	50.6	21.7862	1.16	2.13	3.94	17.4	13.4	440	40.096
3	2007-2008	3	2008	156	1	1	0			11	155	53.8	22.3933	1.28	2.25	4.06	19	13.2	360	39.424
1	2008-2009	1	2008	156	1	1	0			12	158	56.4	22.5925	1.26	2.23	4.05	16.7	13.1	320	39.088
2	2008-2009	2	2008	156	1	1	0			12	160.4	53.4	20.7555	1.19	2.16	3.9	20	14.6	680	42.112
3	2008-2009	3	2009	156	1	1	0			12	162	55.6	21.1858	1.16	2.15	3.91	20.5	15.4	920	44.128
1	2009-2010	1	2009	156	1	1	0			13	167.1	57.8	20.7002	1.24	2.16	3.88	20.8	15.2	840	43.456
2	2009-2010	2	2009	156	1	1	0			13	168.7	61.55	21.6271	1.19	2.13	3.71	19.1
3	2009-2010	3	2010	156	1	1	0			13	173.2	65	21.6679	1.16	2	3.56	21	16.2	1160	46.144
1	2011-2012	2	2011	156	1	1	0			15	180.1	80.3	24.7564	1.09	1.9	3.32	28.4	15.6	1000	44.8
1	2012-2013	2	2012	156	1	1	0			17	182.5	76.2	22.8786	1	2	3.36	30.8	18.7	2000	53.2
2	2012-2013	3	2013	156	1	1	0			17	183.3	83.1	24.733	1.09	1.9	3.34	32.8	19.2	2120	54.208
1	2013-2014	1	2013	156	1	1	0			17	183.5	80.2	23.8178	1.04	1.86	3.28	35.7	18.2	1800	51.52
2	2013-2014	2	2013	156	1	1	0			17	183.5	82.1	24.3821	1.14	1.92	3.03	34.9	17.9	1720	50.848
1	2013-2014	1	2013	157	1	4	0	2	1	17	161	47.1	18.1706	1	1.73	3.1	34.8	21.3	2800	59.92
3	2013-2014	3	2014	157	1	4	0			17	166	53.5	19.415	1.04	1.76	3.16	33.2	20.4	2520	57.568
1	2007-2008	1	2007	158	1	4	0	7	5	13	151.5	43	18.7345	1.07	1.87	3.25	34.9	15.8	1080	45.472
1	2008-2009	1	2008	158	1	4	0			14	161.3	52.8	20.2939	1	1.76	3.11	36.9	17.4	1560	49.504
2	2008-2009	2	2008	158	1	4	0			14	163.4	56.8	21.2738	1.01	1.79	3.08	40.7	18.6	1960	52.864
1	2009-2010	1	2009	158	1	4	0			15	167.7	61.6	21.9036	0.98	1.7	2.97	42.5	18.1	1760	51.184
2	2009-2010	2	2009	158	1	4	0			15	169	61.3	21.4628	0.95	1.92	2.92	34.5
3	2009-2010	3	2010	158	1	4	0			15	170.2	64	22.0933	0.96	1.72	2.97	37.5	18.8	2040	53.536
1	2011-2012	2	2011	158	1	4	0			17	172.5	70.1	23.5581	0.91	1.61	2.88	44.8	19.1	2080	53.872
1	2005-2006	1	2005	159	1	2	0	13	6	11	143	34.5	16.8712	1.2	2.01	3.51	41
2	2005-2006	2	2006	159	1	2	0			11
1	2006-2007	1	2006	159	1	2	0			12	146	38.1	17.8739	1.25	2.13	3.7	25.4	17.3	1520	49.168
3	2006-2007	3	2007	159	1	2	0			12	150.4	40.3	17.816	1.07	1.9	3.4	28.1	17.3	1520	49.168
1	2007-2008	1	2007	159	1	2	0			13	151.4	42.9	18.7157	1.08	1.83	3.36	31.2	17.1	1440	48.496
2	2007-2008	2	2007	159	1	2	0			13	153.1	46.8	19.9662	1.06	1.86	3.32	29.7	19.2	2120	54.208
3	2007-2008	3	2008	159	1	2	0			13	155.4	48.2	19.9593	1.06	1.88	3.32	32.2	18.7	2000	53.2
1	2008-2009	1	2008	159	1	2	0			14	159.5	50	19.6539	1.11	1.86	3.27	33.3	19.5	2240	55.216
3	2008-2009	3	2009	159	1	2	0			14	165.1	56.2	20.6178	1	1.79	3.14	34.8	20.1	2400	56.56
2	2008-2009	2	2008	159	1	2	0			15	161.7	53	20.2701	1.13	1.87	3.28	33.7	19.8	2360	56.224
1	2009-2010	1	2009	159	1	2	0			15	168.8	59	20.7065	0.95	1.76	3.07	33.3	19.7	2320	55.888
2	2009-2010	2	2009	159	1	2	0			15	171.4	51.8	17.6323	1.1	2.11	3.23	27
3	2009-2010	3	2010	159	1	2	0			15	173.3	65.45	21.7928	1.01	1.76	3.1	38	19.7	2320	55.888
2	2015-2016	3	2016	160	1	2	0	1	1	15	172.6	59.7	20.0398	1.07	1.81	3.09	32.4	18.2	1800	51.52
1	2013-2014	1	2013	161	0	2	0	7	3	11	150.2	42.7	18.9273	1.09	1.92	3.43	30.4	15.6	1000	44.8
2	2013-2014	2	2013	161	0	2	0			11	150.2	41.5	18.3954	1.1	1.94	3.43	24.7	16.7	1360	47.824
3	2013-2014	3	2014	161	0	2	0			11	153.5	45.2	19.1832	1.07	1.86	3.45	24.4	17.2	1480	48.832
2	2014-2015	2	2014	161	0	2	0			12	156	48.1	19.765	1.09	1.95	3.51	24.1	16.1	1120	45.808
3	2014-2015	3	2015	161	0	2	0			12	157.9	50.3	20.1745	1.04	1.89	3.52	30.7	16.4	1240	46.816
1	2015-2016	2	2015	161	0	2	0			13	162	54.8	20.881	1.04	1.83	3.24	28.4	20.2	2440	56.896
2	2015-2016	3	2016	161	0	2	0			13	165.4	58.1	21.2376	1.07	1.86	3.37	26.6	20.2	2440	56.896
1	2015-2016	1	2015	162	0	2	0	3	1	11	135.1	35.3	19.3403	1.16	2.05	3.74	25.1	17.2	1480	48.832
1	2015-2016	2	2015	162	0	2	0			11	137	35.9	19.1273	1.15	2.07	3.73	26.6	17.6	1640	50.176
2	2015-2016	3	2016	162	0	2	0			11	138.5	37.6	19.6015	1.11	2.02	3.57	22	17.4	1560	49.504
1	2013-2014	1	2013	163	1	3	0	5	2	15	170.5	53.8	18.5069	0.99	1.81	3.04	34.1	18.4	1880	52.192
2	2013-2014	2	2013	163	1	3	0			15	171.8	57.1	19.3459	0.99	1.78	3.08	37.9	19.3	2160	54.544
1	2014-2015	1	2014	163	1	3	0			17	174.7	61.6	20.1834	1.08	1.76	3	37.5	19.2	2120	54.208
3	2014-2015	3	2015	163	1	3	0			17				0.89	1.63	2.88
2	2015-2016	3	2016	163	1	3	0			17	177	70.3	22.4393	0.92	1.66	2.7	34.5	20.4	2520	57.568
2	2008-2009	2	2008	164	1	2	0	4	2	14	164	53.8	20.003	1.13	1.95	3.35	32.2	18.1	1760	51.184
1	2009-2010	1	2009	164	1	2	0			15	170.8	57.9	19.8474	1.04	1.78	3.16	34.1	18.5	1920	52.528
2	2009-2010	2	2009	164	1	2	0			15	173.8	60.8	20.1282	0.96	2.02	3.11	30.4
3	2009-2010	3	2010	164	1	2	0			15	174.9	62.85	20.5459	1	1.77	3.09	34.4	18.8	2040	53.536
1	2013-2014	1	2013	165	0	3	0	5	2	12	149.5	41.8	18.7023	1.09	1.91	3.39	28.4	15.5	960	44.464
2	2013-2014	2	2013	165	0	3	0			12	150.2	41.3	18.3067	1.04	1.91	3.42	25.5	16.4	1240	46.816
3	2013-2014	3	2014	165	0	3	0			12	153.8	43	18.1784	1.08	1.9	3.4	25.5	15.2	840	43.456
2	2014-2015	2	2014	165	0	3	0			13	155	46.1	19.1883	1.07	1.89	3.29	27.7	17.1	1440	48.496
3	2014-2015	3	2015	165	0	3	0			13	157.6	48.2	19.4059	1.1	1.85	3.29		17.2	1480	48.832
1	2013-2014	1	2013	166	3	1	1	7	3	11	148.5	40.5	18.3655	1.12	2.03	3.65	21	16.1	1120	45.808
2	2013-2014	2	2013	166	3	1	1			11	150.4	40.5	17.9044	1.1	2.03	3.64	22.4	16.7	1360	47.824
3	2013-2014	3	2014	166	3	1	1			11	154.4	45.9	19.2539	1.11	1.99	3.64	23.7	16.2	1160	46.144
2	2014-2015	2	2014	166	3	1	1			12	160.5	51.9	20.1473	1.05	1.93	3.53	20.4	16.5	1280	47.152
3	2014-2015	3	2015	166	3	1	1			12	163.8	55	20.4991	1.11	1.96	3.55	30.9	17.4	1560	49.504
1	2015-2016	2	2015	166	3	1	1			13	170	59	20.4152	1.01	1.86	3.3	27.7	19.1	2080	53.872
2	2015-2016	3	2016	166	3	1	1			13	171.6	62.5	21.2249	1.1	1.92	3.42	24	19.8	2360	56.224
1	2013-2014	1	2013	167	3	2	1	6	3	11	141.6	31.4	15.6604	1.1	1.91	3.38	24.7	15.6	1000	44.8
2	2013-2014	2	2013	167	3	2	1			11	142.9	31.6	15.4747	1.09	1.9	3.39	30	16.7	1360	47.824
3	2013-2014	3	2014	167	3	2	1			11	146.9	33.5	15.5239	1.05	1.85	3.25	27.7	17.6	1640	50.176
2	2014-2015	2	2014	167	3	2	1			12	149.5	36.2	16.1967	1.09	1.86	3.28	30.8	17.1	1440	48.496
1	2015-2016	2	2015	167	3	2	1			13	158.2	43.4	17.3411	1.09	1.86	3.21	32.8	20.5	2560	57.904
2	2015-2016	3	2016	167	3	2	1			13	163	46.7	17.5769	1.06	1.81	3.17	31.6	21.1	2720	59.248
1	2012-2013	2	2012	168	0	3	0	1	1	15	170.5	63.4	21.8092	1.01	1.71	3.01	41	17.3	1520	49.168
1	2016-2017	1	2016	169	0	1	0	1	1	12	150.1	37.9	16.822	1.11	1.92	3.45	27.3	16.5	1280	47.152
1	2015-2016	2	2015	170	0	2	0	2	2	12	140.9	34.9	17.5794	1.13	2	3.53	23.4	17.3	1520	49.168
1	2016-2017	1	2016	170	0	2	0			13	144.9	35.5	16.908	1.09	1.83	3.32	26.2	19.1	2080	53.872
1	2009-2010	1	2009	171	0	2	0	3	1	10	133.8	30.8	17.2044	1.12	2.06	3.76	26.9	15.2	840	43.456
2	2009-2010	2	2009	171	0	2	0			10	135.8	32.05	17.3791	1.14	2.02	3.62	19.4
3	2009-2010	3	2010	171	0	2	0			10	136.4	31.2	16.7697	1.14	2.01	3.62	20.4	15.3	880	43.792
1	2013-2014	1	2013	172	3	3	1	7	2	11	135.5	30	16.3396	1.16	2.02	3.6	20.7	17.8	1720	50.848
2	2013-2014	2	2013	172	3	3	1			11	137.1	29.6	15.7477	1.19	2.05	3.69	21.3	17.8	1720	50.848
3	2013-2014	3	2014	172	3	3	1			11	139.3	31.6	16.2849	1.12	1.97	3.52	21.6	17.3	1520	49.168
2	2014-2015	2	2014	172	3	3	1			12	142.1	32.9	16.2933	1.05	1.86	3.41	22	17.4	1560	49.504
3	2014-2015	3	2015	172	3	3	1			12	144.5	34.1	16.3312	1.04	1.86	3.4	35.1	19.2	2120	54.208
1	2015-2016	2	2015	172	3	3	1			13	148.3	37.2	16.9146	1.07	1.86	3.32	21	20.6	2600	58.24
2	2015-2016	3	2016	172	3	3	1			13	152.4	41.1	17.6959	1.05	1.9	3.31	25.1	20.1	2400	56.56
1	2008-2009	1	2008	173	0	3	0	9	5	11	143	37	18.0938	1.15	2	3.57	21.2	14.4	600	41.44
2	2008-2009	2	2008	173	0	3	0			11				1.13	1.98	3.52	25.5	15.4	920	44.128
1	2009-2010	1	2009	173	0	3	0			12	149.4	36.9	16.532	1.08	1.98	3.49	27.7	16.5	1280	47.152
2	2009-2010	2	2009	173	0	3	0			12	151.1	42.45	18.593	1.09	1.93	3.41	22.7
1	2011-2012	2	2011	173	0	3	0			14	171	56.2	19.2196	0.96	1.69	3.05	33.2	18.3	1840	51.856
2	2012-2013	3	2013	173	0	3	0			15	178.1	70.5	22.226	0.96	1.66	2.95	40.1	19.7	2320	55.888
2	2013-2014	2	2013	173	0	3	0			17	178.6	69.1	21.6628	1.04	1.76	3.01	40.5	21.7	2960	61.264
2	2014-2015	2	2014	173	0	3	0			17	180	74	22.8395	0.99	1.62	2.83	42.4	18.8	2040	53.536
3	2014-2015	3	2015	173	0	3	0			17				1.05	1.76	3
2	2008-2009	2	2008	174	1	2	0	10	6	11				1.03	1.93	3.42	26.9	17.5	1600	49.84
3	2008-2009	3	2009	174	1	2	0			11	153	39	16.6603	1.15	2.01	3.55	28.8	17.1	1440	48.496
1	2009-2010	1	2009	174	1	2	0			12	156.4	41.3	16.884	1.14	2.02	3.51	24.7	17.6	1640	50.176
2	2009-2010	2	2009	174	1	2	0			12	158.4	42.7	17.0184	1.09	1.88	3.29	25.1
1	2011-2012	2	2011	174	1	2	0			14	175.5	56.2	18.2466	1.03	1.8	3.14	31.2	19.1	2080	53.872
1	2012-2013	2	2012	174	1	2	0			15	182.3	65.8	19.7994	1.02	1.79	3.09	35.8	18.8	2040	53.536
2	2012-2013	3	2013	174	1	2	0			15	184.1	69.4	20.4763	1.01	1.76	3.07	38.3	20.1	2400	56.56
1	2013-2014	1	2013	174	1	2	0			17	184.7	70.8	20.7539	1.06	1.73	3.07	37.4	21.1	2720	59.248
3	2013-2014	3	2014	174	1	2	0			17	186.2	73	21.0554	1.03	1.68	2.98	40.2	21.2	2760	59.584
2	2014-2015	2	2014	174	1	2	0			17	186.2	75.3	21.7188	1	1.74	2.98	38.4	21.1	2720	59.248
1	2013-2014	1	2013	175	0	2	0	5	2	12	157.7	47.3	19.0194	1.07	1.81	3.2	34	15.8	1080	45.472
2	2013-2014	2	2013	175	0	2	0			12	159.8	48.9	19.1494	0.98	1.72	3.01	41.5	17.1	1440	48.496
3	2013-2014	3	2014	175	0	2	0			12	164.4	50.9	18.8328	0.91	1.68	2.95	35.8	15.2	840	43.456
2	2014-2015	2	2014	175	0	2	0			13	166.5	54.9	19.8036	0.95	1.65	2.9	40.1	17.2	1480	48.832
3	2014-2015	3	2015	175	0	2	0			13	170	57.9	20.0346	1.04	1.8	3.01		17.2	1480	48.832
1	2011-2012	2	2011	176	1	4	0	8	5	13	144.6	32.9	15.7347	1.09	1.86	3.35	31.6	16.8	1400	48.16
1	2012-2013	2	2012	176	1	4	0			14	148.9	36.8	16.5981	1.08	1.89	3.36	28.4	18.3	1840	51.856
2	2012-2013	3	2013	176	1	4	0			14	153.2	38.5	16.4038	1.05	1.8	3.22	34.4	19.2	2120	54.208
1	2013-2014	1	2013	176	1	4	0			15	155	39.6	16.4828	1.07	1.83	3.3	31.6	17.4	1560	49.504
2	2013-2014	2	2013	176	1	4	0			15	157.1	41.6	16.8555	0.99	1.75	3.16	34.1	19.4	2200	54.88
1	2014-2015	1	2014	176	1	4	0			17	165.4	47.8	17.4726	1.05	1.36	3.14	34.9	20.2	2440	56.896
3	2014-2015	3	2015	176	1	4	0			17	168.4	51.9	18.3014	1.09	1.9	3.25	32.8	20.1	2400	56.56
1	2015-2016	2	2015	176	1	4	0			17	174.4	57	18.7405	0.94	1.7	2.99	37.9	20.5	2560	57.904
1	2013-2014	1	2013	177	0	2	0	5	2	12	147.2	33.4	15.4145	1.13	1.95	3.49	24.7	16.3	1200	46.48
2	2013-2014	2	2013	177	0	2	0			12	148.4	33.7	15.3025	1.11	1.9	3.48	23	16.8	1400	48.16
1	2014-2015	1	2014	177	0	2	0			13	154.2	37.8	15.8973	0.88	1.51	3.51	23.4	18.2	1800	51.52
2	2014-2015	2	2014	177	0	2	0			13	157.3	39.9	16.1256	1.12	1.94	3.47	25.5	16.8	1400	48.16
3	2014-2015	3	2015	177	0	2	0			13	162.3	43.4	16.476	1.1	1.94	3.37		18.1	1760	51.184
1	2013-2014	1	2013	178	1	2	0	6	3	13	148.5	43.1	19.5445	1.19	2.05	3.58	29.6	16.7	1360	47.824
2	2013-2014	2	2013	178	1	2	0			13	150.6	42.8	18.871	1.11	1.97	3.5	29.2	17.1	1440	48.496
1	2014-2015	1	2014	178	1	2	0			14	154.5	46.8	19.606	1.04	1.9	3.41	31.6	18.2	1800	51.52
3	2014-2015	3	2015	178	1	2	0			14	158	48.6	19.468	1.03	1.86	3.29	31.2	19.4	2200	54.88
1	2015-2016	2	2015	178	1	2	0			15	167	59	21.1553	1.06	1.82	3.13	37	20.6	2600	58.24
2	2015-2016	3	2016	178	1	2	0			15	169.9	64.3	22.2753	1.03	1.83	3.15	38.7	20.3	2480	57.232
1	2015-2016	1	2015	179	0	3	0			11	136	30.2	16.3279	1.22	2.1	3.84	18.5
1	2015-2016	2	2015	179	0	3	0	2	1	11	137	30.4	16.1969	1.21	2.12	3.75	20.4	15.5	960	44.464
1	2014-2015	1	2014	180	0	3	0	3	1	11	137.9	29.5	15.5129	1.11	1.95	3.46	23.7	15.8	1080	45.472
2	2014-2015	2	2014	180	0	3	0			11	138.9	30.5	15.8087				26.2	17.1	1440	48.496
3	2014-2015	3	2015	180	0	3	0			11	141.1	35.5	17.8309	1.11	1.89	3.39		17.4	1560	49.504
1	2011-2012	2	2011	181	0	1	0	7	4	14	182.4	67.6	20.3188	1.11	1.91	3.32	30.4	15.8	1080	45.472
1	2012-2013	2	2012	181	0	1	0			15	187.2	75.4	21.5159	1.06	1.83	3.15	37.8	18.8	2040	53.536
2	2012-2013	3	2013	181	0	1	0			15	188.1	76.2	21.5366	1.09	1.83	3.15	38.3	19.4	2200	54.88
1	2013-2014	1	2013	181	0	1	0			17	188.9	75.5	21.1584	1.06	1.85	3.19	33.6	16.4	1240	46.816
2	2013-2014	2	2013	181	0	1	0			17	188.2	75.6	21.3443	1.15	1.98	3.3	38.4	18.6	1960	52.864
3	2013-2014	3	2014	181	0	1	0			17	190.2	79	21.8377	0.96	1.74	3.05	37.5	19.4	2200	54.88
3	2014-2015	3	2015	181	0	1	0			17	188.4	80.8	22.7641	1.07	1.86	3.18	34.4	19.1	2080	53.872
1	2014-2015	1	2014	182	0	2	0	2	1	11	139.2	27.2	14.0375	1.08	1.86	3.34	31.6	17.1	1440	48.496
2	2014-2015	2	2014	182	0	2	0			11	139.8	27.6	14.122				31.2	17.8	1720	50.848
3	2014-2015	3	2015	183	0	1	0	2	2	13	162.5	54.9	20.7905	1	1.8	3.13		16.2	1160	46.144
1	2015-2016	2	2015	183	0	1	0			14	165.1	60.9	22.3421	1.08	1.89	3.3	39.2	17.2	1480	48.832
1	2016-2017	1	2016	184	0	1	0	1	1	11	145.5	37.1	17.5246	1.09	1.89	3.5	28.8	16.5	1280	47.152
1	2013-2014	1	2013	185	1	1	0	5	3	15	175.5	67.4	21.8829	1.02	1.78	3.06	33.2	inj	#N/A
2	2013-2014	2	2013	185	1	1	0			15	177	70	22.3435	1.01	1.73	3.03	37.9	16.3	1200	46.48
3	2013-2014	3	2014	185	1	1	0			15	178.1	72.5	22.8565	0.98	1.7	2.97	35.3	16.6	1320	47.488
3	2014-2015	3	2015	185	1	1	0			17	178.1	78.6	24.7796	0.92	1.71	2.98	29.2	16.5	1280	47.152
2	2015-2016	3	2016	185	1	1	0			17	180.1	80.4	24.7873	0.98	1.71	2.87	38.8	16.1	1120	45.808
1	2014-2015	1	2014	186	0	2	0	4	2	11	148.4	36	16.3469	0.89	2.07	3.61	19.7	17.1	1440	48.496
2	2014-2015	2	2014	186	0	2	0			11	148.7	36.1	16.3262				23.7	18.1	1760	51.184
3	2014-2015	3	2015	186	0	2	0			11	152	36.7	15.8847	1.04	1.94	3.46		18.3	1840	51.856
1	2015-2016	2	2015	186	0	2	0			12	155	40	16.6493	1.11	1.99	3.52	21.6	18.5	1920	52.528
1	2015-2016	1	2015	187	3	2	1	3	1	11	149.1	37.7	16.9584	1.15	2.06	3.71	21.7	16.1	1120	45.808
1	2015-2016	2	2015	187	3	2	1			11	151.1	39	17.0819	1.16	2.06	3.7	22.7	17.1	1440	48.496
2	2015-2016	3	2016	187	3	2	1			11	152.9	40	17.1098	1.2	2.11	3.68	21.3	17.2	1480	48.832
3	2014-2015	3	2015	188	0	2	0	1	1	14	159.5	45.9	18.0423	1.06	1.79	3.19	35.1	18.6	1960	52.864
1	2014-2015	1	2014	189	3	2	1	5	2	11	143.6	31	15.0332	1.16	1.99	3.59	27	17.3	1520	49.168
2	2014-2015	2	2014	189	3	2	1			11	144.5	31.7	15.1818	1.09	1.65	3.57	20.6	18.2	1800	51.52
3	2014-2015	3	2015	189	3	2	1			11	146.4	32.3	15.0702	1.11	1.97	3.55		17.8	1720	50.848
1	2015-2016	2	2015	189	3	2	1			12	149.3	35.4	15.8812	1.11	1.93	3.45	28.1	19.7	2320	55.888
2	2015-2016	3	2016	189	3	2	1			12	152	36.2	15.6683	1.09	1.93	3.35	29.6
1	2008-2009	1	2008	190	1	3	0	12	7	11	137.1	31.6	16.8117	1.13	2.01	3.66	22.1	14.3	560	41.104
2	2008-2009	2	2008	190	1	3	0			11				1.12	1.96	3.59	22.1	16.3	1200	46.48
3	2008-2009	3	2009	190	1	3	0			11	139.8	31	15.8616	1.09	2	3.61	20.8	16.5	1280	47.152
1	2009-2010	1	2009	190	1	3	0			12	142	33.1	16.4154	1.08	1.99	3.59	24.6	16.4	1240	46.816
2	2009-2010	2	2009	190	1	3	0			12	144.8	34.9	16.6452	1.04	1.88	3.43	18.2
3	2009-2010	3	2010	190	1	3	0			12	146.4	36.7	17.1232	1.08	1.98	3.56	19.4	16.4	1240	46.816
1	2011-2012	2	2011	190	1	3	0			14	160.8	47.1	18.2158	1.05	1.88	3.32	24.8	17.1	1440	48.496
1	2012-2013	2	2012	190	1	3	0			15	182.3	65.8	19.7994	1.07	1.85	3.19	34.8	19.2	2120	54.208
2	2012-2013	3	2013	190	1	3	0			15	173.1	56.2	18.7561	1.1	1.84	3.21	36.5	19.1	2080	53.872
1	2013-2014	1	2013	190	1	3	0			17	172.9	55.6	18.5988	1.03	1.77	3.1	36.6	21.1	2720	59.248
1	2014-2015	1	2014	190	1	3	0			17	174.8	58.3	19.0803	1.04	1.7	3.1	36.6	20.5	2560	57.904
2	2014-2015	2	2014	190	1	3	0			17	175.4	59.2	19.2425	1.02	1.74	3.07	40.1	21.5	2880	60.592
1	2005-2006	1	2005	191	1	3	0	4	2	17	178.1	63.5	20.0192	1.14	1.95	3.29	51	12.8	280	38.752
2	2005-2006	2	2006	191	1	3	0			17	178.2	64.5	20.3116	1.11	1.92	3.22		13.4	440	40.096
1	2006-2007	1	2006	191	1	3	0			17	180	65.2	20.1235	1.16	1.91	3.19	30.5	18.1	1760	51.184
2	2006-2007	2	2006	191	1	3	0			17	178.9	68	21.2465	1.03	1.74	3.01	37.5	19.7	2320	55.888
2	2009-2010	2	2009	192	0	1	0			10	141.8	41.65	20.7139	1.25	2.23	3.47	12.6
3	2009-2010	3	2010	192	0	1	0	10	5	10	144.5	42.5	20.3542	1.17	2.09	3.88	21	14.3	560	41.104
1	2012-2013	2	2012	192	0	1	0			13	155.1	45.4	18.8726	1.05	1.84	3.34	28.8	17.4	1560	49.504
2	2012-2013	3	2013	192	0	1	0			13	158.1	47.8	19.1234	1	1.78	3.22	37.5	18.7	2000	53.2
1	2013-2014	1	2013	192	0	1	0			14	159.8	47.7	18.6795	1.02	1.83	3.26	36.2	19.1	2080	53.872
2	2013-2014	2	2013	192	0	1	0			14	161.4	51.5	19.7697	1.02	1.83	3.26	38.8	19.7	2320	55.888
3	2013-2014	3	2014	192	0	1	0			14	163.1	54.1	20.3371	0.99	1.83	3.25	39	20.2	2440	56.896
2	2014-2015	2	2014	192	0	1	0			15	166.1	60.3	21.8564	0.99	1.75	3.11	39.6	21.1	2720	59.248
1	2015-2016	2	2015	192	0	1	0			17	169.2	66.7	23.2983	0.98	1.79	3.15	43.4	21.5	2880	60.592
2	2015-2016	3	2016	192	0	1	0			17	170	68.2	23.5986	1.02	1.74	3.11	39.2	21.1	2720	59.248
1	2016-2017	1	2016	193	0	1	0	1	1	15	171.5	55.3	18.8017	1	1.79	3.19	26.2	17.6	1640	50.176
1	2009-2010	1	2009	194	0	2	0	3	1	10	133	29.7	16.7901	1.21	2.15	3.93	21.7	15.2	840	43.456
2	2009-2010	2	2009	194	0	2	0			10	134.3	29.7	16.4666	1.15	2.11	3.82	15.2
3	2009-2010	3	2010	194	0	2	0			10	135.8	31.1	16.864	1.2	2.12	3.83	15	16.2	1160	46.144
1	2009-2010	1	2009	195	0	1	0	3	1	14	151.5	40.6	17.6889	1.2	2.1	3.65	23.5	16.6	1320	47.488
2	2009-2010	2	2009	195	0	1	0			14	152.4	42.85	18.4493	1.18	2.08	3.71	20.7
3	2009-2010	3	2010	195	0	1	0			14	155.9	44.2	18.1857	1.15	1.92	3.36	26.6	16.4	1240	46.816
1	2015-2016	1	2015	196	0	1	0	2	1	11	145.5	37	17.4774	1.15	2.02	3.7	22.3	14.6	680	42.112
1	2015-2016	2	2015	196	0	1	0			11	146.5	37.2	17.3328	1.16	2.1	3.78	21.3	15.6	1000	44.8
1	2009-2010	1	2009	197	1	3	0	5	4	11	144.8	35.35	16.8598	1.09	1.89	3.39	26.4	15.5	960	44.464
2	2009-2010	2	2009	197	1	3	0			11	146.3	37.1	17.3335	1.02	1.85	3.79	21.4
3	2009-2010	3	2010	197	1	3	0			11	148.7	38.3	17.3212	1.09	1.88	3.4	22.7	17.2	1480	48.832
2	2012-2013	3	2013	197	1	3	0			14	171.2	58.3	19.8912	1.05	1.79	3.1	35.8	18.1	1760	51.184
1	2015-2016	2	2015	197	1	3	0			17	178.5	69.3	21.7499	0.91	1.66	2.89	42	22.5	3200	63.28
1	2016-2017	1	2016	198	0	2	0	1	1	12	142	34.9	17.3081	1.04	1.92	3.44	15.5	15.5	960	44.464
1	2009-2010	1	2009	199	0	2	0	1	1	10	128.6	28.4	17.1726	1.22	2.12	3.83	23.4	14.2	520	40.768
1	2009-2010	1	2009	200	0	2	0	6	3	10	132.4	30.5	17.399	1.18	2.11	3.79	16.7	14.3	560	41.104
2	2009-2010	2	2009	200	0	2	0			10	133.5	29.25	16.4121	1.07	1.93	3.54	16.7
3	2009-2010	3	2010	200	0	2	0			10	135.2	30.4	16.6311	1.1	1.99	3.59	15	14.5	640	41.776
1	2012-2013	2	2012	200	0	2	0			13	149	36.3	16.3506	1.09	1.89	3.28	27.7	17.3	1520	49.168
2	2012-2013	3	2013	200	0	2	0			13	149.7	37.1	16.555	1.07	1.88	3.33	25.1	19.6	2280	55.552
1	2013-2014	1	2013	200	0	2	0			14	152	39.9	17.2697	1.09	1.95	3.42	24.4	17.7	1680	50.512
2	2013-2014	2	2013	200	0	2	0			14	154.4	40.9	17.1565	1.04	1.79	3.21	26.2	17.8	1720	50.848
2	2014-2015	2	2014	201	0	4	0	3	3	14	170.6	68.5	23.536	0.99	1.69	3.02	30.4	16.6	1320	47.488
1	2015-2016	2	2015	201	0	4	0			15	173.5	73.8	24.5164	0.91	1.6	2.87	34.9	17.3	1520	49.168
2	2015-2016	3	2016	201	0	4	0			15	174.5	77.9	25.5827	0.99	1.66	2.91	31.6	17.6	1640	50.176
2	2006-2007	2	2006	202	1	2	0	11	6	11	146.2	39.4	18.4332	1.07	1.94	3.48	22.1	14.6	680	42.112
3	2006-2007	3	2007	202	1	2	0			11	145.9	41.1	19.3077	1.17	2.05	3.55	22	15.3	880	43.792
1	2007-2008	1	2007	202	1	2	0			12	146	41	19.2344	1.06	1.88	3.37		16.1	1120	45.808
2	2007-2008	2	2007	202	1	2	0			12	147.4	41.6	19.1469	1.11	2.02	3.59	26.2	16.7	1360	47.824
3	2007-2008	3	2008	202	1	2	0			12	148.2	44.6	20.3067	1.07	1.89	3.37	27.3	16.6	1320	47.488
1	2008-2009	1	2008	202	1	2	0			13	151.6	45.8	19.9282
2	2008-2009	2	2008	202	1	2	0			13	152.5	45.8	19.6936	1.02	1.86	3.3	26	16.5	1280	47.152
1	2009-2010	1	2009	202	1	2	0			14	157.3	44.8	18.1059	1.05	1.89	3.39	32	17.6	1640	50.176
2	2009-2010	2	2009	202	1	2	0			14	159.8	51.15	20.0305	1.02	1.77	3.19	22.4
1	2012-2013	2	2012	202	1	2	0			17	177.5	74.2	23.5509	1.02	1.8	3.01	36.6	19.7	2320	55.888
2	2012-2013	3	2013	202	1	2	0			17	179.5	76.1	23.6187	0.97	1.68	2.94	39.6	20.5	2560	57.904
1	2013-2014	1	2013	203	1	3	0	7	3	14	149.5	41.3	18.4785	1.1	1.88	3.3	30.3	17.7	1680	50.512
2	2013-2014	2	2013	203	1	3	0			14	152.6	43.9	18.8519	1.07	1.84	3.29	31.6	18.2	1800	51.52
3	2013-2014	3	2014	203	1	3	0			14	155.4	47.2	19.5452	1.01	1.76	3.17	30.4	19.3	2160	54.544
3	2014-2015	3	2015	203	1	3	0			15	158.4	51.2	20.4061	0.98	1.82	3.22	30.8	19.1	2080	53.872
3	2014-2015	3	2015	203	1	3	0			15	159.4	51.7	20.3476	1.13	1.85	3.24	35.1	19.2	2120	54.208
1	2015-2016	2	2015	203	1	3	0			17	161.8	53.7	20.5124	0.99	1.81	3.15	32.4	20.4	2520	57.568
2	2015-2016	3	2016	203	1	3	0			17	161.3	56.3	21.6391	0.98	1.75	2.92	31.1	19.5	2240	55.216
1	2015-2016	2	2015	204	0	4	0	2	1	11	142.8	30.3	14.8589
2	2015-2016	3	2016	204	0	4	0			11	144.1	32.7	15.7478	1.11	1.93	3.45	25.1	17.2	1480	48.832
1	2008-2009	1	2008	205	0	4	0	7	3	11	125	24.8	15.872	1.19	2.07	3.67	24.7	15.1	800	43.12
2	2008-2009	2	2008	205	0	4	0			11				1.14	2.05	3.61	23.7	15.5	960	44.464
3	2008-2009	3	2009	205	0	4	0			11	129	25	15.0231	1.1	1.99	3.58	24.3	16.3	1200	46.48
1	2009-2010	1	2009	205	0	4	0			12	125.9	26	16.4029	1.12	1.99	3.6	28.8	17.2	1480	48.832
2	2009-2010	2	2009	205	0	4	0			12	127	27.85	17.267	1.08	1.88	3.38	21.6
1	2011-2012	2	2011	205	0	4	0			14	137.3	31.8	16.8689	1.03	1.81	3.25	31.6	18.1	1760	51.184
1	2012-2013	2	2012	205	0	4	0			14	145.9	37.3	17.5226	1.05	1.83	3.22	36.7	19.5	2240	55.216
1	2005-2006	1	2005	206	1	2	0	8	3	14	165.7	52	18.9391	1.32	2.16	3.58	30	14.7	720	42.448
2	2005-2006	2	2006	206	1	2	0			14	170.4	56.9	19.5963				29
1	2006-2007	1	2006	206	1	2	0			15	172	56.6	19.132	1.23	2	3.43	30.8	18.2	1800	51.52
2	2006-2007	2	2006	206	1	2	0			15	172.8	59.7	19.9934	1.09	1.82	3.24	26.8	18.4	1880	52.192
3	2006-2007	3	2007	206	1	2	0			15	176	63.2	20.4029	1.04	1.79	3.13	37.9	18.1	1760	51.184
1	2007-2008	1	2007	206	1	2	0			17	176.8	62.6	20.0267	1.06	1.82	3.21	35.5	18.6	1960	52.864
2	2007-2008	2	2007	206	1	2	0			17	176.1	66.4	21.4116	1.03	1.82	3.19	35.8	19.8	2360	56.224
3	2007-2008	3	2008	206	1	2	0			17	177.6	71.2	22.5732	1.04	1.8	3.14	40.3	21.2	2760	59.584
1	2013-2014	1	2013	207	1	2	0	4	2	17	178.6	66	20.691	1.03	1.75	3.04	32.7	18.2	1800	51.52
2	2013-2014	2	2013	207	1	2	0			17	179.1	60.6	18.8922	1.04	1.76	3.03	34.9	18.1	1760	51.184
3	2013-2014	3	2014	207	1	2	0			17	181	62.3	19.0165	0.97	1.71	2.95	37	19.5	2240	55.216
2	2014-2015	2	2014	207	1	2	0			17	180.5	67.4	20.6874	1.01	1.7	2.92	34.4	18.7	2000	53.2
1	2012-2013	2	2012	208	0	2	0	1	1	13	146.6	37.9	17.6348	1.17	2.11	3.56	29.2	18.2	1800	51.52
1	2009-2010	1	2009	209	2	3	0	6	3	14	161.9	48.8	18.6177	1.01	1.87	3.36	25.3	19.1	2080	53.872
2	2009-2010	2	2009	209	2	3	0			14	164.6	50.6	18.6763	0.97	1.84	3.35	24.8
3	2009-2010	3	2010	209	2	3	0			14	168.1	53.6	18.9683	1.13	2.01	3.49	21.7	18.7	2000	53.2
1	2011-2012	2	2011	209	2	3	0			17	179.1	65.6	20.4509	0.95	1.72	3.05	36.6	19.5	2240	55.216
1	2012-2013	2	2012	209	2	3	0			17	183	71.9	21.4697	1.06	1.93	3.16	34.4	21.2	2760	59.584
2	2012-2013	3	2013	209	2	3	0			17	183.5	74.8	22.2141
1	2013-2014	1	2013	210	3	3	1	6	3	12	151.6	38.3	16.6648	1.11	1.96	3.42	24.7	18.1	1760	51.184
3	2013-2014	3	2014	210	3	3	1			12	154.5	42.4	17.7627	1.05	1.89	3.37	26.2	18.3	1840	51.856
2	2014-2015	2	2014	210	3	3	1			13	157.6	46.8	18.8423	1.06	1.86	3.33	26.2	19.2	2120	54.208
3	2014-2015	3	2015	210	3	3	1			13	162.3	43.4	16.476	1	1.91	3.31		19.4	2200	54.88
1	2015-2016	2	2015	210	3	3	1			14	167.1	55.1	19.7333	0.9	1.7	3.06	29.2	20.3	2480	57.232
2	2015-2016	3	2016	210	3	3	1			14	171.7	60.7	20.5896	1.03	1.79	2.99	26.2	20.2	2440	56.896
1	2012-2013	2	2012	211	0	4	0	2	1	13	154.1	44.9	18.9078	1.1	1.99	3.42	31.5	15.4	920	44.128
2	2012-2013	3	2013	211	0	4	0			13	159.4	48.7	19.1669	0.99	1.81	3.27	34	16.8	1400	48.16
1	2005-2006	1	2005	212	1	3	0	10	4	12	146.7	35	16.2633	1.21	2.08	3.56	33
2	2005-2006	2	2006	212	1	3	0			12	147.7	36	16.5022	1.13	1.99	3.48	35	12.5	280	38.752
1	2006-2007	1	2006	212	1	3	0			13	150	36.5	16.2222	1.14	1.94	3.42	31.1	16.7	1360	47.824
2	2006-2007	2	2006	212	1	3	0			13	150.7	37.6	16.5562	0.99	1.78	3.17	29.4	16.6	1320	47.488
3	2006-2007	3	2007	212	1	3	0			13	152.1	39.4	17.0309	1.03	1.82	3.22	30.8	17.5	1600	49.84
2	2007-2008	2	2007	212	1	3	0			14	153.2	39.2	16.702	0.98	1.76	3.14	30.8	19.3	2160	54.544
3	2007-2008	3	2008	212	1	3	0			14	153.9	41.6	17.5637	1	1.8	3.12	31.5	19.1	2080	53.872
1	2009-2010	1	2009	212	1	3	0			17	168.4	56	19.7471	1	1.74	3.17	36.4	20.3	2480	57.232
2	2009-2010	2	2009	212	1	3	0			17	168.9	57.9	20.2964	0.94	1.66	2.93	37.1
3	2009-2010	3	2010	212	1	3	0			17	172.8	62.95	21.0818	0.94	1.63	2.92	36.2	19.6	2280	55.552
1	2008-2009	1	2008	213	0	1	0	2	1	11	145.5	35.4	16.7216	1.11	1.98	3.59	22.5	14.3	560	41.104
2	2008-2009	2	2008	213	0	1	0			11				1.12	2.02	3.7	21.6	16.2	1160	46.144
2	2007-2008	2	2007	214	1	4	0	3	2	17	166.5	58.8	21.2104	1	1.73	3.01	36	19.4	2200	54.88
3	2007-2008	3	2008	214	1	4	0			17	171.1	62	21.1783	1.04	1.79	3.06	34.8	22.2	3080	62.272
1	2008-2009	1	2008	214	1	4	0			17	171	61.8	21.1347	1.04	1.76	3.04	33.8	20.5	2560	57.904
1	2011-2012	2	2011	215	2	4	0	3	2	17	175	62.4	20.3755	0.93	1.59	2.85	37.5	18.5	1920	52.528
1	2012-2013	2	2012	215	2	4	0			17	167.2	38.3	13.7002	0.98	1.72	2.89	39.7	19.6	2280	55.552
2	2012-2013	3	2013	215	2	4	0			17	179.5	67.5	20.9496
2	2014-2015	2	2014	216	3	2	1	4	3	12	136.4	33.2	17.8447	1.08	1.92	3.45	25.1	16.3	1200	46.48
3	2014-2015	3	2015	216	3	2	1			12	137.3	34.5	18.3011	1.1	1.93	3.43	30.7	18.3	1840	51.856
1	2015-2016	2	2015	216	3	2	1			13	139.4	38.3	19.7094	1.05	1.87	3.43	23.7	19.6	2280	55.552
1	2016-2017	1	2016	216	3	2	1			14	144.4	42.7	20.4783	1.07	1.89	3.35	25.5	18.2	1800	51.52
1	2012-2013	2	2012	217	0	2	0	6	3	13	161.1	46.5	17.9169	1.08	1.96	3.39	25.1	15.6	1000	44.8
2	2012-2013	3	2013	217	0	2	0			13	165.7	49.6	18.0649	1.02	1.81	3.21	29.6	18.5	1920	52.528
1	2013-2014	1	2013	217	0	2	0			14	168.1	51.1	18.0836	1.09	1.89	3.3	33.1	18.1	1760	51.184
2	2013-2014	2	2013	217	0	2	0			14	170.6	51.6	17.7293	1.04	1.84	3.28	34.5	20.2	2440	56.896
3	2013-2014	3	2014	217	0	2	0			14	174.4	57.9	19.0364	1.04	1.8	3.14	32.4	21.2	2760	59.584
3	2014-2015	3	2015	217	0	2	0			15	179.2	66.7	20.7706	1.05	1.78	3.04	44.1	21.6	2920	60.928
1	2015-2016	2	2015	218	0	2	0	1	1	14	161.9	53.6	20.449	1.08	1.91	3.43	25.1	18.1	1760	51.184
1	2005-2006	1	2005	219	2	2	0	14	5	12	144.4	38	18.2242	1.32	2.24	3.88	32
2	2005-2006	2	2006	219	2	2	0			12	145.8	40	18.8168	1.21	2.08	3.66	32
1	2006-2007	1	2006	219	2	2	0			13	149	42.1	18.9631	1.21	2.08	3.56	30	16.1	1120	45.808
2	2006-2007	2	2006	219	2	2	0			13	151.1	43.8	19.1843	1.15	1.98	3.47	27.1	16.2	1160	46.144
3	2006-2007	3	2007	219	2	2	0			13	154.9	45.6	19.0047	1.08	1.92	3.34	33.3	17.1	1440	48.496
1	2007-2008	1	2007	219	2	2	0			14	157.2	47.8	19.343	0.99	1.8	3.25	32.9	16.4	1240	46.816
2	2007-2008	2	2007	219	2	2	0			14	159.2	50.2	19.8069	1.03	1.78	3.16	29.2	17.3	1520	49.168
1	2008-2009	1	2008	219	2	2	0			15	168.5	55.8	19.6533	1.03	1.81	3.16	34.9	17.5	1600	49.84
2	2008-2009	2	2008	219	2	2	0			15	169.5	59.4	20.6751	0.98	1.72	3.05	36.9	19.1	2080	53.872
3	2008-2009	3	2009	219	2	2	0			15	172.2	64.8	21.8529	0.97	1.7	3.01	35.8	19.5	2240	55.216
1	2009-2010	1	2009	219	2	2	0			17	175.5	65.1	21.1362	0.99	1.7	2.99	37.4	20.6	2600	58.24
2	2009-2010	2	2009	219	2	2	0			17	176.8	69.1	22.1062	1	1.98	2.99	34.1
3	2009-2010	3	2010	219	2	2	0			17	176.5	70	22.4703	0.95	1.66	2.94	35.8	19.1	2080	53.872
2	2005-2006	2	2006	220	1	3	0	13	5	11
1	2006-2007	1	2006	220	1	3	0			12	155	42.2	17.565	1.22	2.11	3.62	22.2	15.4	920	44.128
2	2006-2007	2	2006	220	1	3	0			12	156.5	44.2	18.0465	1.19	1.98	3.5	25.5	16.4	1240	46.816
3	2006-2007	3	2007	220	1	3	0			12	158.9	47.7	18.8917	1.13	2	3.46	27.5	16.6	1320	47.488
1	2007-2008	1	2007	220	1	3	0			13	159.8	47.9	18.7578	1.17	1.93	3.37	23.4	17.2	1480	48.832
2	2007-2008	2	2007	220	1	3	0			13	160	50.4	19.6875	1.04	1.84	3.27	24.6	18.4	1880	52.192
3	2007-2008	3	2008	220	1	3	0			14	161.9	50.4	19.2281	1.05	1.85	3.27	26.3	18.4	1880	52.192
1	2008-2009	1	2008	220	1	3	0			14	164	52	19.3337	1.05	1.82	3.21	25.2	15.6	1000	44.8
2	2008-2009	2	2008	220	1	3	0			14	164.5	55.4	20.4728	1.13	1.95	3.35	29.2	18.5	1920	52.528
3	2008-2009	3	2009	220	1	3	0			14	167.3	54	19.2931	1.17	1.95	3.33	31.7	19.4	2200	54.88
1	2009-2010	1	2009	220	1	3	0			15	171.2	57.4	19.5841	1.12	1.88	3.23	27.4	20.2	2440	56.896
2	2009-2010	2	2009	220	1	3	0			15	173.9	54.5	18.0218	1.13	2.21	3.27	28.5
3	2009-2010	3	2010	220	1	3	0			15	176.4	62.9	20.2141	1.07	1.81	3.13	35.4	20.1	2400	56.56
2	2005-2006	2	2006	221	2	2	0	2	2	17	176.8	73	23.3538	1.1	1.88	3.18		14.6	680	42.112
1	2006-2007	1	2006	221	2	2	0			17	178	73.4	23.1663	1.1	1.85	3.14	36.2	19.5	2240	55.216
2	2008-2009	2	2008	222	0	3	0	13	7	10				1.09	1.92	3.47	21.2	15.8	1080	45.472
1	2009-2010	1	2009	222	0	3	0			11	144	37	17.8434	1.04	1.89	3.43	23.8	16.3	1200	46.48
2	2009-2010	2	2009	222	0	3	0			11	146.3	38.3	17.8941	1.02	1.82	3.31	18.2
3	2009-2010	3	2010	222	0	3	0			11	148.7	39.2	17.7282	1.04	1.91	3.44	22.7	17.1	1440	48.496
1	2011-2012	2	2011	222	0	3	0			13	156	43.9	18.0391	1.08	1.82	3.27	32	18.7	2000	53.2
1	2012-2013	2	2012	222	0	3	0			14	164.3	51.3	19.0039	1.09	1.87	3.22	34.5	19.5	2240	55.216
2	2012-2013	3	2013	222	0	3	0			14	168.8	56.1	19.6887	0.96	1.74	3.1	37.9	20.2	2440	56.896
1	2013-2014	1	2013	222	0	3	0			15	170.7	57.9	19.8706	1	1.78	3.17	33.6	20.2	2440	56.896
2	2013-2014	2	2013	222	0	3	0			15	172.6	61.2	20.5433	1.05	1.77	3.12	35.3	21.1	2720	59.248
2	2014-2015	2	2014	222	0	3	0			15	177.6	66.7	21.1466	0.96	1.66	2.97	37	22.1	3040	61.936
1	2014-2015	1	2014	222	0	3	0			17	176.8	65.9	21.0824	1	1.77	3.05	36.6	20.3	2480	57.232
3	2014-2015	3	2015	222	0	3	0			17				0.98	1.81	3.03
1	2015-2016	2	2015	222	0	3	0			17	180.2	70.5	21.711	0.94	1.71	2.98	40.6	22.5	3200	63.28
3	2009-2010	3	2010	223	0	1	0	6	4	10	142.1	42.5	21.0475	1.19	1.85	3.39	19.4	13.3	400	39.76
1	2012-2013	2	2012	223	0	1	0			13	156.6	49	19.9808	1.14	2.14	3.71	26.2	14.3	560	41.104
2	2012-2013	3	2013	223	0	1	0			13	160.1	51.5	20.0921	1.07	1.96	3.54	24.7	14.8	760	42.784
1	2013-2014	1	2013	223	0	1	0			14	162.7	52.9	19.9839	1.1	1.99	3.36	24.4	14.6	680	42.112
2	2013-2014	2	2013	223	0	1	0			14	167.1	54.3	19.4467	1.05	1.92	3.51	28.1	15.5	960	44.464
2	2014-2015	2	2014	223	0	1	0			15	172.3	61.2	20.6149	0.99	1.81	3.22	30.8	16.4	1240	46.816
1	2005-2006	1	2005	224	1	3	0	13	5	11	136.1	29.5	15.926	1.25	2.13	3.7	34
2	2005-2006	2	2006	224	1	3	0			11								12.3	280	38.752
1	2006-2007	1	2006	224	1	3	0			12	140	31.7	16.1735	1.28	2.16	3.74	20.9	16.2	1160	46.144
2	2006-2007	2	2006	224	1	3	0			12	141.6	31.8	15.8599	1.08	1.93	3.44	30.4	17.6	1640	50.176
3	2006-2007	3	2007	224	1	3	0			12	144.5	33.9	16.2354	1.15	1.97	3.46	27.8	18.1	1760	51.184
1	2007-2008	1	2007	224	1	3	0			13	146	34.2	16.0443	1.12	1.87	3.39	26.6	18.3	1840	51.856
2	2007-2008	2	2007	224	1	3	0			13	148	36.4	16.618	1.01	1.87	3.33	28.1	19.4	2200	54.88
3	2007-2008	3	2008	224	1	3	0			13	151.2	39.2	17.1468	1.06	1.87	3.3	35	18.5	1920	52.528
1	2008-2009	1	2008	224	1	3	0			14	155	40.6	16.8991	1.13	1.99	3.4	33.8	19.5	2240	55.216
3	2008-2009	3	2009	224	1	3	0			14	160	43.8	17.1094	1.06	1.87	3.31	28.7	20.3	2480	57.232
1	2009-2010	1	2009	224	1	3	0			15	162.5	47.8	18.1018	1.01	1.86	3.25	34.3	19.2	2120	54.208
2	2009-2010	2	2009	224	1	3	0			15	165.9	51.3	18.6391	1.08	2.1	3.19	29.6
3	2009-2010	3	2010	224	1	3	0			15	167.1	53.65	19.214	1.08	1.79	3.14	30.7	20.5	2560	57.904
1	2013-2014	1	2013	225	1	3	0	6	4	14	162.7	51.5	19.455	1.03	1.75	3.16	35.8	18.6	1960	52.864
2	2013-2014	2	2013	225	1	3	0			14	165.1	57.2	20.9847	1.03	1.74	3.14	35.3	18.4	1880	52.192
3	2013-2014	3	2014	225	1	3	0			14	167.7	58.1	20.659	1.02	1.72	3.06	38.8	19.8	2360	56.224
3	2014-2015	3	2015	225	1	3	0			15	170.1	70.3	24.2967	1.05	1.82	3.16	34.9	19.1	2080	53.872
1	2015-2016	2	2015	225	1	3	0			17	172.2	72.6	24.4833	1.02	1.73	3.07	37.5	20.4	2520	57.568
1	2016-2017	1	2016	225	1	3	0			17	172	70.1	23.6952	0.94	1.72	2.97	38.3	20.6	2600	58.24
1	2015-2016	1	2015	226	3	3	1	3	1	11	142.1	33.3	16.4913	1.1	1.95	3.48	28.4	17.1	1440	48.496
1	2015-2016	2	2015	226	3	3	1			11	143.3	34.8	16.9468	1.08	1.97	3.54	25.1	16.8	1400	48.16
2	2015-2016	3	2016	226	3	3	1			11	147	35.4	16.3821	1.07	1.92	3.45	27.3	15.6	1000	44.8
2	2013-2014	2	2013	227	3	3	1	4	2	12	136.4	30.2	16.2322	1.13	1.93	3.42	22	18.2	1800	51.52
3	2013-2014	3	2014	227	3	3	1			12	139.2	31.1	16.0503	1.06	1.87	3.3	19.4	18.5	1920	52.528
2	2014-2015	2	2014	227	3	3	1			13	141.4	32.4	16.2049	1.04	1.85	3.27	28.5	19.4	2200	54.88
3	2014-2015	3	2015	227	3	3	1			13	143.4	33.6	16.3396	1.16	1.97	3.46		18.5	1920	52.528
1	2013-2014	1	2013	228	0	2	0	3	2	12	148.4	40.2	18.254	1.16	1.98	3.61	24.4	14.2	520	40.768
3	2013-2014	3	2014	228	0	2	0			12	152.7	43.8	18.7843	1.14	1.98	3.56	23.7	13.3	400	39.76
2	2014-2015	2	2014	228	0	2	0			13	156.2	48.8	20.0013	1.12	1.94	3.43	25.5	15.3	880	43.792
1	2009-2010	1	2009	229	2	2	0	7	4	11	140.3	33.2	16.8664	1.12	1.97	3.49	18.1	14.7	720	42.448
2	2009-2010	2	2009	229	2	2	0			11	142	33.85	16.7873	1.02	1.82	3.31	16.7
3	2009-2010	3	2010	229	2	2	0			11	145.1	35	16.6239	1.08	1.93	3.43	19.7	16.8	1400	48.16
2	2012-2013	3	2013	229	2	2	0			14	170.8	55	18.8533	1.02	1.74	3.04	37.9	20.8	2680	58.912
1	2013-2014	1	2013	229	2	2	0			15	172.2	55.4	18.6829	0.97	1.73	3.01	36.2	18.7	2000	53.2
3	2013-2014	3	2014	229	2	2	0			15	175.1	60.7	19.7978	0.98	1.67	2.9	41.1	18.3	1840	51.856
3	2014-2015	3	2015	229	2	2	0			17	177	62.6	19.9815	1.02	1.76	2.96	38.8	21.2	2760	59.584
3	2007-2008	3	2008	230	0	2	0	6	4	12	155.7	44.8	18.4799	1.08	1.88	3.38	24.3	16.5	1280	47.152
1	2008-2009	1	2008	230	0	2	0			13	160.6	49.6	19.2305	1.06	1.92	3.46	22.6	15.4	920	44.128
2	2008-2009	2	2008	230	0	2	0			13	164	51.6	19.185	1.11	1.92	3.42	21.3	16.2	1160	46.144
1	2009-2010	1	2009	230	0	2	0			14	172.3	58.7	19.7728	0.93	1.77	3.13	30.5	17.6	1640	50.176
3	2009-2010	3	2010	230	0	2	0			14	177.3	63.2	20.1048	1.21	2.12	3.8	21.4	18.3	1840	51.856
1	2011-2012	2	2011	230	0	2	0			17	181.2	70.6	21.5025	0.94	1.72	2.97	37.9	18.6	1960	52.864
1	2015-2016	1	2015	231	0	2	0	3	1	14	155.5	42.1	17.4109	1.05	1.84	3.35	29.2	17.2	1480	48.832
1	2015-2016	2	2015	231	0	2	0			14	156.8	43.4	17.6522	1.05	1.81	3.23	32.4	19.1	2080	53.872
2	2015-2016	3	2016	231	0	2	0			14	161.4	45.5	17.4664	1.03	1.78	3.1	35.7	18.7	2000	53.2
1	2013-2014	1	2013	232	0	4	0	6	3	13	153.5	39.2	16.6368	1.01	1.84	3.17	29.6	19.1	2080	53.872
2	2013-2014	2	2013	232	0	4	0			13	155	40.6	16.8991	0.99	1.8	3.15	30	19.4	2200	54.88
3	2013-2014	3	2014	232	0	4	0			13	158.7	43.6	17.3114	0.98	1.79	3.13	25.1	19.4	2200	54.88
2	2014-2015	2	2014	232	0	4	0			14	164.6	49.2	18.1596	0.97	1.75	3.15	25.9	20.2	2440	56.896
3	2014-2015	3	2015	232	0	4	0			14	169.2	52.6	18.3732	1.02	1.74	3.08	44.4	21.2	2760	59.584
1	2015-2016	2	2015	232	0	4	0			15	173.2	56.2	18.7344	1.02	1.72	2.96	32.4	21.5	2880	60.592
1	2013-2014	1	2013	233	1	2	0	5	3	13	167.8	57.9	20.5634	1.14	1.98	3.5	25.8	15.5	960	44.464
3	2013-2014	3	2014	233	1	2	0			13	173.1	56.8	18.9563	1.09	1.9	3.31	32.4	17.1	1440	48.496
2	2014-2015	2	2014	233	1	2	0			14	178.5	62.6	19.6471	1.09	1.81	3.2	35.3	16.7	1360	47.824
3	2014-2015	3	2015	233	1	2	0			14	180.4	65.4	20.0958	0.97	1.76	3.13	44.4	17.4	1560	49.504
1	2015-2016	2	2015	233	1	2	0			15	169.6	51.1	17.7652	0.93	1.64	2.95	41.9	18.6	1960	52.864
1	2014-2015	1	2014	234	0	2	0	4	2	12	150	38.8	17.2444	1.11	1.9	3.45	22.3	16.2	1160	46.144
2	2014-2015	2	2014	234	0	2	0			12	152.5	39.4	16.9417	1.01	1.82	3.31	26.2	16.2	1160	46.144
1	2015-2016	2	2015	234	0	2	0			13	162	48.3	18.4042	0.97	1.87	3.25	23.7	16.7	1360	47.824
2	2015-2016	3	2016	234	0	2	0			13	166.4	52.7	19.0329	1.01	1.78	3.11	30.3	19.4	2200	54.88
1	2016-2017	1	2016	235	0	2	0	1	1	14	166.7	48.7	17.525	1.09	1.84	3.31	25.8	18.4	1880	52.192
1	2015-2016	1	2015	236	0	3	0	3	1	11	139.5	31.3	16.0841	1.13	1.97	3.51	23.3	15.1	800	43.12
1	2015-2016	2	2015	236	0	3	0			11	141.9	31.9	15.8426	1.1	1.97	3.47	25.1	15.8	1080	45.472
2	2015-2016	3	2016	236	0	3	0			11	144	33.5	16.1555	1.15	2.03	3.5	26.5	16.5	1280	47.152
1	2005-2006	1	2005	237	1	2	0	2	1	17	180.8	77	23.5556	1.1	1.8	3.04	48	13.9	440	40.096
2	2005-2006	2	2006	237	1	2	0			17	180.6	79	24.221	1.16	1.89	3.19		13.3	400	39.76
1	2009-2010	1	2009	238	1	3	0	1	1	15	169.5	47.8	16.6375	1.05	1.91	3.38	31.3	17.6	1640	50.176
1	2005-2006	1	2005	239	1	2	0	14	5	13	156.6	41	16.7186	1.21	2.08	3.54	30
2	2005-2006	2	2006	239	1	2	0			13	160.2	44.7	17.4174				27
1	2006-2007	1	2006	239	1	2	0			14	164	47	17.4747				31.9
2	2006-2007	2	2006	239	1	2	0			14	165.8	48.1	17.4975	1.01	1.78	3.14	34	16.7	1360	47.824
3	2006-2007	3	2007	239	1	2	0			14	169.6	51.6	17.939	1.06	1.86	3.23	34.6	17.7	1680	50.512
1	2007-2008	1	2007	239	1	2	0			15	172.5	53.9	18.1138	1.04	1.84	3.23	34	17.8	1720	50.848
3	2007-2008	3	2008	239	1	2	0			15	173.6	60	19.9091	1	1.73	3.01	36.4	20.8	2680	58.912
2	2007-2008	2	2007	239	1	2	0			17	172.4	55.8	18.7741	1	1.77	3.15	40.4	17.4	1560	49.504
1	2008-2009	1	2008	239	1	2	0			17	177.6	63.2	20.0369	0.99	1.72	2.96	37	20.2	2440	56.896
2	2008-2009	2	2008	239	1	2	0			17	169.9	65	22.5178	1.01	1.72	2.96	44.7	20.8	2680	58.912
3	2008-2009	3	2009	239	1	2	0			17	179.8	66.5	20.5704	1.02	1.71	2.96	46	20.4	2520	57.568
1	2009-2010	1	2009	239	1	2	0			17	182	68.3	20.6195	0.97	1.66	2.91	45.4	19.5	2240	55.216
2	2009-2010	2	2009	239	1	2	0			17	182.8	66.7	19.9606	0.94	1.92	2.89	40.2
3	2009-2010	3	2010	239	1	2	0			17	183	67.65	20.2007	0.96	1.73	2.98	38.4
1	2005-2006	1	2005	241	0	2	0	2	1	13	171.5	43.3	14.7218	1.24	2.06	3.61	36
2	2005-2006	2	2006	241	0	2	0			13	176.2	50	16.1049				46	14.2	520	40.768
1	2015-2016	2	2015	242	0	3	0	2	1	11	147.1	38.9	17.9773	1.1	1.91	3.36	24.1	17.4	1560	49.504
2	2015-2016	3	2016	242	0	3	0			11	151	39.6	17.3677	1.05	1.87	3.31	24.8	18.4	1880	52.192
1	2013-2014	1	2013	243	0	2	0			17	175.5	71	23.0518	1	1.81	3.18	26.9	18.2	1800	51.52
3	2007-2008	3	2008	244	0	3	0	7	3	15	173.8	69.2	22.909	1.07	1.82	3.12	32.1	21.3	2800	59.92
1	2008-2009	1	2008	244	0	3	0			17	174.4	73.8	24.2641	1.03	1.76	3.07	32.2	18.7	2000	53.2
2	2008-2009	2	2008	244	0	3	0			17	174.1	69.2	22.8301	1.08	1.84	3.13	36.3	21.2	2760	59.584
3	2008-2009	3	2009	244	0	3	0			17	173.3	71	23.6407	1.04	1.78	3.04	38	20.2	2440	56.896
1	2009-2010	1	2009	244	0	3	0			17	175.3	73.5	23.9179	1.01	1.74	3.02	38.1	21.1	2720	59.248
2	2009-2010	2	2009	244	0	3	0			17	176	72.3	23.3407	1.11	2.07	3.11	31.2
3	2009-2010	3	2010	244	0	3	0			17	176.4	74.4	23.9098	1.12	1.84	3.15	29.6	18.3	1840	51.856
2	2007-2008	2	2007	245	0	2	0	7	3	14	176.8	62.6	20.0267	0.93	1.73	3.05	38.8	17.5	1600	49.84
3	2007-2008	3	2008	245	0	2	0			14	178.3	65.6	20.6348	0.96	1.69	2.98	37	16.4	1240	46.816
2	2008-2009	2	2008	245	0	2	0			15	181.1	70	21.3433	0.95	1.65	2.95	36.9	18.6	1960	52.864
3	2008-2009	3	2009	245	0	2	0			15	182	71.4	21.5554	0.93	1.62	2.92	40.3	18.1	1760	51.184
1	2009-2010	1	2009	245	0	2	0			17	182.5	73	21.9178	0.95	1.64	2.92	36.9
2	2009-2010	2	2009	245	0	2	0			17	183.2	74.3	22.138	0.98	1.96	2.97	37.1
3	2009-2010	3	2010	245	0	2	0			17	183.4	73.8	21.9411	1.04	1.75	3.03	35.3	18.3	1840	51.856
1	2008-2009	1	2008	246	0	3	0	6	2	11	138.2	31.8	16.6499	1.19	2.06	3.72	14.9	14.8	760	42.784
2	2008-2009	2	2008	246	0	3	0			11				1.13	2.05	3.71	16.3	14.6	680	42.112
3	2008-2009	3	2009	246	0	3	0			11	142.8	33.4	16.3791	1.13	2.01	3.71	20.8	17.1	1440	48.496
1	2009-2010	1	2009	246	0	3	0			12	144.7	34.5	16.4771	1.09	1.98	3.57	17.7	17.5	1600	49.84
2	2009-2010	2	2009	246	0	3	0			12	146.8	36.15	16.7748	1.03	1.88	3.42	15.5
3	2009-2010	3	2010	246	0	3	0			12	149.4	37.2	16.6664	1.07	1.99	3.54	16.4	16.5	1280	47.152
2	2009-2010	2	2009	247	0	1	0	2	1	15	181	59.5	18.1618	0.95	1.96	2.99	26.3
3	2009-2010	3	2010	247	0	1	0			15	181.7	68.9	20.8694	0.99	1.71	2.98	37.7	17.2	1480	48.832
1	2009-2010	1	2009	248	0	3	0	3	1	12	151.4	41.2	17.974	1.09	1.89	3.43	27.4	15.8	1080	45.472
3	2009-2010	3	2010	248	0	3	0			12	157	45.2	18.3375	1.1	1.92	3.39	26.2	16.2	1160	46.144
2	2009-2010	2	2009	248	0	3	0			13	159.6	45.05	17.686	1.07	1.91	3.4	25.4
1	2007-2008	1	2007	249	0	2	0	9	3	11	143.7	38.6	18.6928	1.05	1.89	3.42	29	16.1	1120	45.808
2	2007-2008	2	2007	249	0	2	0			11	145.2	38.2	18.1188	1.07	1.86	3.37	25.8	17.4	1560	49.504
3	2007-2008	3	2008	249	0	2	0			11	147.3	39.6	18.2511	1.07	1.89	3.38	25.6	17.8	1720	50.848
1	2008-2009	1	2008	249	0	2	0			12	149.4	40.4	18.1001	1.06	1.89	3.36	24.6	18.4	1880	52.192
2	2008-2009	2	2008	249	0	2	0			12	150.4	41.8	18.4791	1.03	1.9	3.42	23.3	18.8	2040	53.536
3	2008-2009	3	2009	249	0	2	0			12	152	43.8	18.9578	1.08	1.9	3.38	26.2	19.1	2080	53.872
1	2009-2010	1	2009	249	0	2	0			13	155	43.7	18.1894	1.02	1.85	3.32	24.2	19.3	2160	54.544
2	2009-2010	2	2009	249	0	2	0			13	155.9	45.95	18.9057	0.98	1.8	3.32	23.4
3	2009-2010	3	2010	249	0	2	0			13	159.2	47.85	18.8797	1.12	1.96	3.42	20.7	19.5	2240	55.216
1	2005-2006	1	2005	250	1	4	0	4	2	15	182	60.2	18.1741	1.21	1.95	3.32	49	13.1	320	39.088
2	2005-2006	2	2006	250	1	4	0			17	181	61.9	18.8944	1.16	1.94	3.28		13.7	440	40.096
1	2006-2007	1	2006	250	1	4	0			17	182	62.5	18.8685	1.16	1.95	3.28	30.2	18.4	1880	52.192
2	2006-2007	2	2006	250	1	4	0			17	183.2	63.9	19.0393	1.05	1.77	3.06	33.7	18.7	2000	53.2
2	2006-2007	2	2006	251	0	3	0	10	4	11	146.7	37.2	17.2855	1.15	2.03	3.51	31.8	16.3	1200	46.48
3	2006-2007	3	2007	251	0	3	0			11	149.2	38.7	17.3849	1.2	2.05	3.56	30.8	17.2	1480	48.832
1	2007-2008	1	2007	251	0	3	0			12	150	38.4	17.0667	1.04	1.93	3.43		17.3	1520	49.168
2	2007-2008	2	2007	251	0	3	0			12	150.9	39.2	17.215	1.07	1.95	3.48	28.4	18.1	1760	51.184
3	2007-2008	3	2008	251	0	3	0			12	152.6	41	17.6066	1.04	1.86	3.38	30.2	17.4	1560	49.504
1	2008-2009	1	2008	251	0	3	0			13	154.8	42	17.527	1.1	1.97	3.41	29.4	16.8	1400	48.16
2	2008-2009	2	2008	251	0	3	0			13	155	41.2	17.1488	1.12	1.97	3.4	27.8	18.3	1840	51.856
1	2009-2010	1	2009	251	0	3	0			14	159.7	43.4	17.0169	1.03	1.87	3.35	28.6	19.1	2080	53.872
2	2009-2010	2	2009	251	0	3	0			14	160.8	46.35	17.9258	1	1.75	3.21	25.5
3	2009-2010	3	2010	251	0	3	0			14	164.7	48.3	17.8057	1.05	1.85	3.17	30	19.1	2080	53.872
1	2009-2010	1	2009	252	0	3	0	3	1	14	152.6	45	19.3243	1.06	1.94	3.46	27.6	16.1	1120	45.808
2	2009-2010	2	2009	252	0	3	0			14	154.1	45.75	19.2657	1.06	1.87	3.37	20.7
3	2009-2010	3	2010	252	0	3	0			14	156.7	46.85	19.0797	1.19	1.96	3.34	28.9	16.5	1280	47.152
1	2006-2007	1	2006	253	0	3	0	8	4	10	140	27.7	14.1327	1.33	2.22	3.9	15.5	14.1	480	40.432
1	2007-2008	1	2007	253	0	3	0			11	143.9	30.4	14.6809	1.15	2.03	3.64	20.7	14.4	600	41.44
2	2007-2008	2	2007	253	0	3	0			11	144.4	30.2	14.4835	1.11	1.98	3.58	22.5	15.2	840	43.456
1	2008-2009	1	2008	253	0	3	0			12	147.5	33.8	15.5358	1.1	1.96	3.51	24.3	15.4	920	44.128
2	2008-2009	2	2008	253	0	3	0			12	150.3	33.8	14.9623	1.05	1.91	3.5	24.2	16.1	1120	45.808
3	2008-2009	3	2009	253	0	3	0			12	153.8	34.6	14.6273	1.07	1.9	3.44	27.5	15.7	1040	45.136
1	2009-2010	1	2009	253	0	3	0			13	155.9	36.7	15.0999	1.11	1.91	3.45	23.4	16.5	1280	47.152
2	2009-2010	2	2009	253	0	3	0			13	157	37.05	15.031	0.95	1.78	3.27	21.7
1	2008-2009	1	2008	254	0	2	0	6	2	11	135.1	35.4	19.3951	1.11	1.95	3.53	25.6	15.1	800	43.12
2	2008-2009	2	2008	254	0	2	0			11				1.05	1.95	3.5	23.8	16.1	1120	45.808
3	2008-2009	3	2009	254	0	2	0			11	138.7	37.2	19.337	1.08	1.97	3.47	26.9	16.6	1320	47.488
1	2009-2010	1	2009	254	0	2	0			12	141	41.3	20.7736	1.06	1.92	3.41	25.6	16.3	1200	46.48
2	2009-2010	2	2009	254	0	2	0			12	143.2	40	19.5063	1.06	1.86	3.42	21
3	2009-2010	3	2010	254	0	2	0			12	145	43	20.4518	1.08	1.95	3.49	18.5	17.3	1520	49.168
1	2006-2007	1	2006	255	1	2	0	3	1	17	177	67.3	21.4817	1.16	2	3.3	23.3	18.1	1760	51.184
2	2006-2007	2	2006	255	1	2	0			17	176.8	69.2	22.1382	0.96	1.72	3.02	35.5	18.2	1800	51.52
3	2006-2007	3	2007	255	1	2	0			17	178.7	75	23.4862	1.06	1.82	3.12	38.6	17.3	1520	49.168
1	2005-2006	1	2005	256	0	3	0	3	2	17	170.8	57.5	19.7102					14.5	640	41.776
2	2005-2006	2	2006	256	0	3	0			17	172.4	58.5	19.6825	1.1	1.9	3.2		13.5	440	40.096
1	2006-2007	1	2006	256	0	3	0			17	174	60.4	19.9498	1.08	1.88	3.19	33	19.3	2160	54.544
1	2009-2010	1	2009	257	0	2	0	4	2	14	166.6	56	20.1761	0.98	1.8	3.11	30.5	18.5	1920	52.528
2	2009-2010	2	2009	257	0	2	0			14	168.2	55.1	19.476	0.98	1.77	3.11	26.2
3	2009-2010	3	2010	257	0	2	0			14	171	56.45	19.3051	1.02	1.89	3.39	25.1	18.7	2000	53.2
1	2011-2012	2	2011	257	0	2	0			17	173.9	65.1	21.5269	0.96	1.67	2.92	36.2	19.7	2320	55.888
1	2011-2012	2	2011	258	0	3	0	2	2	15	171.5	53.9	18.3257	0.99	1.69	3.06	26.6	16.6	1320	47.488
1	2012-2013	2	2012	258	0	3	0			15	175	58.5	19.102	0.96	1.75	3	31.6	18.5	1920	52.528
1	2005-2006	1	2005	259	0	3	0	5	2	14	162.7	46.5	17.5662	1.21	2.04	3.45	34	14.1	480	40.432
2	2005-2006	2	2006	259	0	3	0			14	167.1	50.6	18.1216				42
1	2006-2007	1	2006	259	0	3	0			15	169.5	53.1	18.4823	1.24	1.96	3.35	27.8	18.6	1960	52.864
2	2006-2007	2	2006	259	0	3	0			15	171	54.6	18.6724	1.04	1.77	3.13	31.4	18.2	1800	51.52
3	2006-2007	3	2007	259	0	3	0			15	172.4	58.7	19.7498	1.07	1.86	3.19	37.2	18.4	1880	52.192
1	2013-2014	1	2013	260	0	3	0	3	1	15	158.8	43.2	17.131	1.07	1.89	3.33	29.2	18.2	1800	51.52
2	2013-2014	2	2013	260	0	3	0			15	159.4	44.4	17.4746	1.04	1.86	3.33	27.7	19.2	2120	54.208
3	2013-2014	3	2014	260	0	3	0			15	162.4	46.2	17.5174	1.08	1.82	3.3	27.7	20.4	2520	57.568
1	2008-2009	1	2008	261	0	4	0	5	2	11	136.3	29.6	15.9331	1.15	2.04	3.63	25	14.8	760	42.784
2	2008-2009	2	2008	261	0	4	0			11				1.14	2.05	3.65	26.8	15.5	960	44.464
1	2009-2010	1	2009	261	0	4	0			12	143	32.4	15.8443	1.04	1.96	3.55	27.1	16.2	1160	46.144
2	2009-2010	2	2009	261	0	4	0			12	144.2	32.8	15.7741	1.05	1.93	3.38	23.7
3	2009-2010	3	2010	261	0	4	0			12	146.3	33	15.4179	1.18	2.05	3.59	23.4	16.8	1400	48.16
1	2009-2010	1	2009	262	0	2	0	3	1	11	143.2	39.1	19.0674	1.1	2.03	3.62	18.1	16.5	1280	47.152
2	2009-2010	2	2009	262	0	2	0			11	144.6	40.5	19.3695	1.13	2.05	3.62	15.5
3	2009-2010	3	2010	262	0	2	0			11	147	41.35	19.1355	1.13	2.02	3.6	16.3	17.1	1440	48.496
1	2009-2010	1	2009	263	1	4	0	3	1	17	181.5	65.1	19.7619	0.94	1.74	3.05	34.7	21.2	2760	59.584
2	2009-2010	2	2009	263	1	4	0			17	182.7	67.3	20.1622	0.92	1.92	2.98	32.1
3	2009-2010	3	2010	263	1	4	0			17	182.9	69.1	20.6562	0.92	1.67	2.98	30.4	20.2	2440	56.896
2	2008-2009	2	2008	264	0	4	0			10				1.04	1.88	3.38	26.4	16.2	1160	46.144
1	2008-2009	1	2008	264	0	4	0	9	5	11	133.3	31.2	17.5588	1.11	1.95	3.48	15.1	14.1	480	40.432
3	2008-2009	3	2009	264	0	4	0			11	136.3	31.2	16.7943	1.05	1.88	3.39	28.8	15.6	1000	44.8
1	2009-2010	1	2009	264	0	4	0			11	138.3	32.3	16.8872	1.05	1.86	3.34	25.1	16.1	1120	45.808
2	2009-2010	2	2009	264	0	4	0			11	139.6	33.1	16.9847	1.04	1.85	3.33	21.6
3	2009-2010	3	2010	264	0	4	0			11	142.5	33.4	16.4481	1.07	1.8	3.38	22	17.2	1480	48.832
1	2011-2012	2	2011	264	0	4	0			13	147.5	38.2	17.5582	1.04	1.81	3.21	30.8	17.2	1480	48.832
1	2012-2013	2	2012	264	0	4	0			14	155.1	44.1	18.3322	1	1.75	3.13	36.1	18.2	1800	51.52
2	2012-2013	3	2013	264	0	4	0			14	159.3	48.2	18.994	0.94	1.72	3.1	38.8	18.8	2040	53.536
1	2011-2012	2	2011	265	0	1	0	2	2	17	176.8	55	17.5954	1.04	1.72	3.05	32.4	18.5	1920	52.528
1	2012-2013	2	2012	265	0	1	0			17	179	59.4	18.5387	1.05	1.84	3.08	35.7	19.1	2080	53.872
1	2008-2009	1	2008	266	0	1	0	6	3	12	155.4	41.2	17.0606	1.27	2.15	3.7	19.7	14.4	600	41.44
2	2008-2009	2	2008	266	0	1	0			12	156.9	42.2	17.1422	1.2	2.09	3.66	22.9	15.3	880	43.792
3	2008-2009	3	2009	266	0	1	0			12	159.1	46.1	18.2121	1.21	2.02	3.61	26.2	16.5	1280	47.152
1	2009-2010	1	2009	266	0	1	0			13	165	50.1	18.4022	1.17	1.9	3.53	15.5	15.8	1080	45.472
2	2009-2010	2	2009	266	0	1	0			13	167	51.2	18.3585
1	2011-2012	2	2011	266	0	1	0			15	179.1	63.4	19.7651	1.03	1.75	3.14	33.6	17.8	1720	50.848
1	2007-2008	1	2007	267	0	4	0	6	2	11	142.7	37.6	18.4646	1.12	2.02	3.59	27.3	14.3	560	41.104
2	2007-2008	2	2007	267	0	4	0			11	145.7	37.4	17.6178	1.13	1.94	3.54	24.1	14.4	600	41.44
3	2007-2008	3	2008	267	0	4	0			11	147.5	38.6	17.742	1.01	1.84	3.41	25.6	14.2	520	40.768
1	2008-2009	1	2008	267	0	4	0			12	148.5	39.2	17.776	1.15	1.99	3.53	22.5	16.1	1120	45.808
2	2008-2009	2	2008	267	0	4	0			12	149.3	41.2	18.4832	1.12	1.94	3.5	24.1	16.5	1280	47.152
3	2008-2009	3	2009	267	0	4	0			12	152.7	41.8	17.9266	1.17	2.02	3.57	29.9	16.2	1160	46.144
1	2009-2010	1	2009	268	0	4	0			14	162	49.7	18.9377	1.07	1.84	3.25	29.5	18.1	1760	51.184
1	2007-2008	1	2007	268	0	4	0	4	4	15	161.6	43.2	16.5425	1.16	1.9	3.35	29.3	16.8	1400	48.16
1	2011-2012	2	2011	268	0	4	0			17	169.3	59.8	20.8635	1	1.76	3.05	35.8	19.3	2160	54.544
1	2012-2013	2	2012	268	0	4	0			17	170	60.6	20.9689	1.04	1.86	3.06	34.9	20.4	2520	57.568
1	2009-2010	1	2009	269	0	3	0	3	1	10	126.2	27.5	17.2669	1.11	1.99	3.64	20.9	14.5	640	41.776
2	2009-2010	2	2009	269	0	3	0			10	129	27.9	16.7658	1.09	1.95	3.5	19.7
3	2009-2010	3	2010	269	0	3	0			10	131.2	28.65	16.644	1.12	2.01	3.63	18.5	14.7	720	42.448
1	2007-2008	1	2007	270	0	2	0	6	2	13	153.2	40.1	17.0855	1.11	2.01	3.68	19.8	14.7	720	42.448
2	2007-2008	2	2007	270	0	2	0			13	155.2	44.2	18.3501	1.15	2.03	3.65	20.7	16.1	1120	45.808
3	2007-2008	3	2008	270	0	2	0			13	157.6	45.4	18.2786	1.27	2.13	3.73	21.3	16.6	1320	47.488
1	2008-2009	1	2008	270	0	2	0			14	162.4	47.6	18.0482	1.08	1.95	3.49	21.7	17.1	1440	48.496
2	2008-2009	2	2008	270	0	2	0			14	160	50.2	19.6094	1.09	1.98	3.5	22.9	17.7	1680	50.512
3	2008-2009	3	2009	270	0	2	0			14	168.5	50	17.6104	1.12	1.91	3.44	25.1	19.1	2080	53.872
1	2006-2007	1	2006	271	0	4	0	9	4	14	163	50.2	18.8942	1.2	2.07	3.52	28.5	18.5	1920	52.528
2	2006-2007	2	2006	271	0	4	0			14	164.1	52.2	19.3844	1.04	1.84	3.19	28.5	18.1	1760	51.184
3	2006-2007	3	2007	271	0	4	0			14	166	54.6	19.8142	1.09	1.85	3.16	30.5	20.1	2400	56.56
1	2007-2008	1	2007	271	0	4	0			15	166.5	54.8	19.7675	1.04	1.8	3.12	31.4	20.5	2560	57.904
2	2007-2008	2	2007	271	0	4	0			15	165.9	57	20.7101	1.03	1.66	2.96	30.5	21.4	2840	60.256
3	2007-2008	3	2008	271	0	4	0			15	167.5	57	20.3163	1	1.78	3.07	31.5	22.5	3200	63.28
2	2008-2009	2	2008	271	0	4	0			17	167.9	61.6	21.8514	1.09	1.8	3.09	31.7	20.2	2440	56.896
3	2008-2009	3	2009	271	0	4	0			17	168.7	63	22.1366	1.07	1.78	3.06	35.3	21.2	2760	59.584
1	2009-2010	1	2009	271	0	4	0			17	170.4	63.6	21.9037	1.06	1.76	3.02	39.1	21.1	2720	59.248
3	2009-2010	3	2010	272	1	3	0	2	2	13	168.4	49.4	17.4198	1	1.8	3.27	23	18.2	1800	51.52
1	2011-2012	2	2011	272	1	3	0			15	181.7	63.7	19.2943	1.1	1.85	3.19	32.8	19.7	2320	55.888
1	2008-2009	1	2008	273	0	3	0	9	4	11	137.5	31.2	16.5025	1.21	2.1	3.66	18.9	15.4	920	44.128
2	2008-2009	2	2008	273	0	3	0			11				1.09	2	3.59	24.2	16.4	1240	46.816
3	2008-2009	3	2009	273	0	3	0			11	140.6	33.2	16.7945	1.08	1.99	3.55	25.6	17.3	1520	49.168
1	2009-2010	1	2009	273	0	3	0			12	142.8	35	17.1637	1.07	1.97	3.56	26.9	18.1	1760	51.184
2	2009-2010	2	2009	273	0	3	0			12	143.8	36.1	17.4578	1.06	1.87	3.41	23
3	2009-2010	3	2010	273	0	3	0			12	146.4	37	17.2631	1.09	1.93	3.47	24	18.4	1880	52.192
1	2011-2012	2	2011	273	0	3	0			14	154.5	43	18.0141	1.02	1.86	3.32	30.8	19.2	2120	54.208
1	2012-2013	2	2012	273	0	3	0			15	165.4	49.6	18.1305	0.99	1.39	3.23	30.4	20.3	2480	57.232
2	2012-2013	3	2013	273	0	3	0			15	168.3	54	19.0645	1.03	1.79	3.18	34.5	20.6	2600	58.24
1	2013-2014	1	2013	274	0	2	0	2	1	12	145.2	36.3	17.2176	1.17	2.02	3.61	26.9	15.6	1000	44.8
2	2013-2014	2	2013	274	0	2	0			12	146	36.8	17.264	1.14	1.96	3.5	29.2	16.1	1120	45.808
2	2014-2015	2	2014	275	0	3	0	1	1	17	172	49.9	16.8672	1.07	1.84	3.23	36.1	19.1	2080	53.872
1	2012-2013	2	2012	276	0	2	0	2	1	15	176	58.8	18.9824	0.99	1.73	3.1	40.5	15.8	1080	45.472
2	2012-2013	3	2013	276	0	2	0			15	178	64.6	20.3888	1.05	1.76	3.17	37.4	16.2	1160	46.144
1	2008-2009	1	2008	277	1	4	0	6	2	17	172	65.6	22.1741	0.99	1.73	2.95	36.4	18.4	1880	52.192
2	2008-2009	2	2008	277	1	4	0			17	171	66.8	22.8446	0.98	1.72	2.94	36.9	19.7	2320	55.888
3	2008-2009	3	2009	277	1	4	0			17	170	68.2	23.5986	1.04	1.74	2.97	38.5	14.7	720	42.448
1	2009-2010	1	2009	277	1	4	0			17	173	67.4	22.52	1.02	1.72	2.95	40.2	19.8	2360	56.224
2	2009-2010	2	2009	277	1	4	0			17	174.2	68.3	22.5074	0.96	1.93	2.88	33.2
3	2009-2010	3	2010	277	1	4	0			17	173.7	70.3	23.3	1.06	1.72	2.94	34.5	18.2	1800	51.52
1	2005-2006	1	2005	278	1	2	0	8	4	13	160.3	50	19.4582	1.28	2.11	3.62	39
2	2005-2006	2	2006	278	1	2	0			13	165.1	52.7	19.3338				33	14.6	680	42.112
1	2006-2007	1	2006	278	1	2	0			14	168	57.5	20.3727	1.18	1.99	3.37	30	17.3	1520	49.168
2	2006-2007	2	2006	278	1	2	0			14	170.9	63.4	21.7073	1.03	1.86	3.2	33.5	18.5	1920	52.528
3	2006-2007	3	2007	278	1	2	0			14	172.8	65.7	22.0028	1.06	1.85	3.15	31.4	19.5	2240	55.216
1	2007-2008	1	2007	278	1	2	0			15	173.9	67.4	22.2875	1.03	1.82	3.12	30.4	20.1	2400	56.56
3	2007-2008	3	2008	278	1	2	0			15	175.7	71.2	23.0641	1	1.76	3.02	31	22.7	3280	63.952
1	2008-2009	1	2008	278	1	2	0			17	176.1	72	23.2174	1.01	1.74	3	33.1	21.2	2760	59.584
1	2013-2014	1	2013	279	0	2	0	3	1	17	161.8	51.4	19.6339	1.08	1.87	3.32	30	18.1	1760	51.184
2	2013-2014	2	2013	279	0	2	0			17	164.1	55.4	20.5728	1.05	1.72	2.98	35.8	18.1	1760	51.184
3	2013-2014	3	2014	279	0	2	0			17	168.9	61.3	21.4883	1.14	1.9	3.35	32.4	18.6	1960	52.864
1	2009-2010	1	2009	280	0	3	0	2	1	13	155.7	43.9	18.1087	1.18	2.02	3.57	24	15.7	1040	45.136
2	2009-2010	2	2009	280	0	3	0			13	153.4	41.55	17.6571	1.07	1.91	3.38	25.9
2	2009-2010	2	2009	281	0	1	0	5	4	11	141	33.4	16.8	1.1	1.98	3.5	20.4
3	2009-2010	3	2010	281	0	1	0			11	144.5	34.25	16.4031	1.04	1.95	3.53	20.4	15.2	840	43.456
1	2011-2012	2	2011	281	0	1	0			13	155.5	41.9	17.3282	1.09	1.88	3.32	34	16.5	1280	47.152
1	2012-2013	2	2012	281	0	1	0			14	163.5	49.2	18.4047	1.01	1.81	3.18	39.3	16.8	1400	48.16
2	2012-2013	3	2013	281	0	1	0			14	167.4	53.5	19.0916	0.98	1.7	3	47.5	17.8	1720	50.848
1	2008-2009	1	2008	282	0	2	0	5	2	15	173.2	66.2	22.068	1.04	1.78	3.11	27.4	17.4	1560	49.504
2	2008-2009	2	2008	282	0	2	0			15	174.6	65.6	21.5187	1.06	1.83	3.14	26.9	19.6	2280	55.552
3	2008-2009	3	2009	282	0	2	0			15	175.2	66.6	21.6973	1.05	1.8	3.1	33.2	20.7	2640	58.576
1	2009-2010	1	2009	282	0	2	0			17	175.9	68.5	22.139	1.02	1.79	3.07	38.5	20.1	2400	56.56
2	2009-2010	2	2009	282	0	2	0			17	176.9	68.9	22.0173	1.01	2.07	3.09	28.9
1	2009-2010	1	2009	283	0	4	0	3	3	14	170.5	58	19.9517	1.08	1.89	3.34	23.5	16.5	1280	47.152
1	2011-2012	2	2011	283	0	4	0			17	174.7	73.7	24.148	1.03	1.79	3.19	24.8	17.2	1480	48.832
1	2012-2013	2	2012	283	0	4	0			17	177	73.4	23.4288	1.1	1.94	3.22	30.7	19.3	2160	54.544
2	2008-2009	2	2008	284	0	2	0	8	5	10				1.01	1.86	3.44	23.3	16.2	1160	46.144
3	2008-2009	3	2009	284	0	2	0			10	141.1	31.4	15.7716	1.02	1.85	3.38	24.2	16.4	1240	46.816
1	2009-2010	1	2009	284	0	2	0			11	143.8	31.2	15.0882	1.05	1.88	3.36	23.3	16.6	1320	47.488
2	2009-2010	2	2009	284	0	2	0			11	145.1	32.6	15.484	1.01	1.83	3.35	19.7
3	2009-2010	3	2010	284	0	2	0			11	147.8	33.3	15.2439	1.04	1.89	3.35	22.4	17.7	1680	50.512
1	2011-2012	2	2011	284	0	2	0			13	154.5	38.3	16.0451	1.09	1.85	3.32	30.8	18.3	1840	51.856
1	2012-2013	2	2012	284	0	2	0			14	163.9	44.8	16.6771	1.06	1.8	3.26	33.2	17.7	1680	50.512
2	2012-2013	3	2013	284	0	2	0			14	168.6	47.6	16.7453	1	1.73	3.08	37	19.5	2240	55.216
1	2013-2014	1	2013	285	0	4	0	2	1	12	147.9	37.1	16.9605	1.15	1.99	3.55	32.8	15.8	1080	45.472
2	2013-2014	2	2013	285	0	4	0			12	148.5	38.6	17.5039	1.19	1.91	3.62	24.4	16.4	1240	46.816
2	2006-2007	2	2006	286	0	2	0	12	6	11	138.1	34.5	18.0897	1.13	2.05	3.71	23.6	14.7	720	42.448
3	2006-2007	3	2007	286	0	2	0			11	140.6	36.7	18.565	1.2	2.13	3.73	26.9	15.2	840	43.456
1	2007-2008	1	2007	286	0	2	0			12	142.5	36.5	17.9748	1.19	2.11	3.82		14.5	640	41.776
2	2007-2008	2	2007	286	0	2	0			12	142.4	37.6	18.5425	1.14	1.99	3.63	22.5	16.3	1200	46.48
3	2007-2008	3	2008	286	0	2	0			12	146.8	41.4	19.2109	1.09	1.97	3.59	26.1	16.3	1200	46.48
1	2008-2009	1	2008	286	0	2	0			13	149.8	45.8	20.4099	1.12	1.99	3.53	25.1	16.4	1240	46.816
2	2008-2009	2	2008	286	0	2	0			13	150.1	49	21.7488	1.14	1.97	3.54	27.4	15.6	1000	44.8
1	2009-2010	1	2009	286	0	2	0			14	159.5	54.9	21.58	1.14	1.93	3.4	31	17.4	1560	49.504
2	2009-2010	2	2009	286	0	2	0			14	160	56.85	22.207	1	1.84	3.27	21.4
3	2009-2010	3	2010	286	0	2	0			14	163.9	59.25	22.0562	1.05	1.93	3.43	20.4	18.3	1840	51.856
1	2011-2012	2	2011	286	0	2	0			17	166.7	61.2	22.0232	0.99	1.69	2.99	32.4	20.3	2480	57.232
1	2012-2013	2	2012	286	0	2	0			17	166	63.9	23.1891	1.06	1.83	3.09	30.8	20.7	2640	58.576
1	2005-2006	1	2005	287	0	2	0	7	3	15	164.5	52	19.2164	1.17	1.93	3.34	51	13.1	320	39.088
2	2005-2006	2	2006	287	0	2	0			15	166	57.6	20.9029	1.21	1.98	3.35	32.3	14.5	640	41.776
1	2006-2007	1	2006	287	0	2	0			17	170	62.7	21.6955	1.09	1.89	3.18	36.9	19.2	2120	54.208
2	2006-2007	2	2006	287	0	2	0			17	171.4	63.4	21.5808	1.01	1.76	3.03	40.6	17.8	1720	50.848
3	2006-2007	3	2007	287	0	2	0			17	172.8	66.3	22.2037	1.03	1.78	3.03	44.3	19.2	2120	54.208
1	2007-2008	1	2007	287	0	2	0			17	172.6	69	23.1615	0.97	1.73	2.98	42.5	19.4	2200	54.88
3	2007-2008	3	2008	287	0	2	0			17	173.6	71.6	23.7582	1	1.7	2.93	45.1	21.8	3000	61.6
1	2006-2007	1	2006	288	0	2	0	8	4	11	149	39.1	17.6118	1.28	2.16	3.69	18.7	16.3	1200	46.48
2	2006-2007	2	2006	288	0	2	0			11	150.5	40.8	18.013	1.19	2.03	3.59	19.2	17.1	1440	48.496
3	2006-2007	3	2007	288	0	2	0			11	152	44.4	19.2175	1.22	2.04	3.52	24.1	16.6	1320	47.488
2	2007-2008	2	2007	288	0	2	0			12	155.3	41	16.9997	1.08	1.88	3.37	23.9	17.5	1600	49.84
3	2007-2008	3	2008	288	0	2	0			12	157.8	48.4	19.4371	1.11	1.94	3.46	25.6	17.2	1480	48.832
1	2008-2009	1	2008	288	0	2	0			13	160.1	52.2	20.3652	1.12	1.92	3.36	22.6	17.6	1640	50.176
2	2008-2009	2	2008	288	0	2	0			13	162	51.8	19.7378	0.99	1.8	3.22	25.1	18.4	1880	52.192
1	2009-2010	1	2009	288	0	2	0			14	171.6	60.3	20.4778	0.93	1.7	3.11	27.5	19.1	2080	53.872
1	2006-2007	1	2006	289	0	1	0	10	5	13	160	47.5	18.5547	1.33	2.19	3.82	24.1	14.7	720	42.448
2	2006-2007	2	2006	289	0	1	0			13	162	49.9	19.0139	1.09	1.95	3.56	29.1	15.2	840	43.456
3	2006-2007	3	2007	289	0	1	0			13	166.5	54.2	19.5511	1.15	1.98	3.51	33.3	16.2	1160	46.144
1	2007-2008	1	2007	289	0	1	0			14	163.9	54.4	20.2507	1.18	1.99	3.48	31.2	15.4	920	44.128
2	2007-2008	2	2007	289	0	1	0			14	170.4	57.8	19.9062	1.03	1.88	3.29	36.7	17.1	1440	48.496
3	2007-2008	3	2008	289	0	1	0			14	172.1	59.6	20.1226	1.03	1.83	3.25	37.2	17.6	1640	50.176
1	2008-2009	1	2008	289	0	1	0			15	174.3	62	20.4078	1	1.76	3.18	33.8	18.2	1800	51.52
2	2008-2009	2	2008	289	0	1	0			15	175	61.8	20.1796	1.12	1.88	3.28	39.5	18.6	1960	52.864
1	2009-2010	1	2009	289	0	1	0			17	178	70.7	22.3141	1.16	1.9	3.31	38.5	18.2	1800	51.52
3	2009-2010	3	2010	289	0	1	0			17	178.6	72.05	22.5877	1.14	1.88	3.25	36.6	17.4	1560	49.504
1	2009-2010	1	2009	290	0	4	0	3	1	11	143	37.3	18.2405	1.14	2.03	3.62	18.5	15.1	800	43.12
2	2009-2010	2	2009	290	0	4	0			11	144.3	38.1	18.2975	1.13	2.04	3.64	16.1
3	2009-2010	3	2010	290	0	4	0			11	147	39.45	18.2563	1.19	2.09	3.69	15.8	15.8	1080	45.472
1	2008-2009	1	2008	291	0	3	0	6	2	12	136.2	35	18.8675	1.187	2.03	3.71	16.3	15.1	800	43.12
2	2008-2009	2	2008	291	0	3	0			12	137.1	35.6	18.9398	1.15	2.01	3.67	20.4	16.4	1240	46.816
3	2008-2009	3	2009	291	0	3	0			12	137.5	35.2	18.6182	1.07	1.97	3.51	20.8	16.5	1280	47.152
1	2009-2010	1	2009	291	0	3	0			13	140.7	36.9	18.6397	1.07	1.96	3.49	21.3	17.3	1520	49.168
2	2009-2010	2	2009	291	0	3	0			13	141.6	37.85	18.8773	1.05	1.92	3.43	19.4
3	2009-2010	3	2010	291	0	3	0			13	144	40.3	19.4348	1.09	2.02	3.6	16.4	15.5	960	44.464
2	2008-2009	2	2008	292	0	1	0	4	2	11				1.2	2.15	3.92	17.7	14.1	480	40.432
3	2008-2009	3	2009	292	0	1	0			11	146	32	15.0122	1.32	2.29	4	18.5	14.1	480	40.432
1	2009-2010	1	2009	292	0	1	0			12	148.3	34.3	15.5959	1.21	2.13	3.84	34.6	15.6	1000	44.8
2	2009-2010	2	2009	292	0	1	0			12	149.1	34.7	15.609	1.16	2.05	3.72	15.8
1	2011-2012	2	2011	293	1	3	0	2	2	17	177.3	60.4	19.2141	0.92	1.64	2.86	40.1	19.3	2160	54.544
1	2012-2013	2	2012	293	1	3	0			17	178	65.5	20.6729	0.94	1.75	2.97	36.6	19.7	2320	55.888
2	2008-2009	2	2008	294	0	2	0	8	5	10				1.09	2.02	3.58	19.2	15.1	800	43.12
3	2008-2009	3	2009	294	0	2	0			10	145.3	35.8	16.9571	1.12	1.98	3.55	21.3	16.1	1120	45.808
1	2009-2010	1	2009	294	0	2	0			11	148.5	38.3	17.3678	1.06	1.94	3.44	23	15.6	1000	44.8
2	2009-2010	2	2009	294	0	2	0			11	149.8	39	17.3796	1.08	1.9	3.5	16.3
3	2009-2010	3	2010	294	0	2	0			11	152.1	39.6	17.1174	1.21	2	3.56	17.6	16.3	1200	46.48
1	2011-2012	2	2011	294	0	2	0			13	161.7	48.1	18.3961	1.08	1.88	3.39	23	16.8	1400	48.16
1	2012-2013	2	2012	294	0	2	0			14	172.3	58.2	19.6043	1.15	1.91	3.36	28.4	17.4	1560	49.504
2	2012-2013	3	2013	294	0	2	0			14	176.7	62	19.8572	1.1	1.82	3.18	32.4	18.8	2040	53.536
1	2009-2010	1	2009	295	0	1	0	2	1	12	154.3	46.7	19.6149	1.17	2.02	3.75	24.3	14.1	480	40.432
2	2009-2010	2	2009	295	0	1	0			12	156.2	45.2	18.5258	1.07	2.03	3.53	25.1
1	2011-2012	2	2011	296	1	2	0	8	4	10	178.7	57.9	18.1313	1.04	1.82	3.22	31.6	17.4	1560	49.504
1	2013-2014	1	2013	296	1	2	0			11	146.4	36.2	16.8899	1.09	1.96	3.55	23.4	15.4	920	44.128
2	2013-2014	2	2013	296	1	2	0			11	147.2	36.5	16.8452	1.13	1.96	3.53	23.7	16.7	1360	47.824
3	2013-2014	3	2014	296	1	2	0			11	149	38	17.1163	1.11	1.97	3.54	23.7	14.8	760	42.784
2	2014-2015	2	2014	296	1	2	0			12	152.6	37.3	16.0177	1.22	2.08	3.6	23.7	17.1	1440	48.496
3	2014-2015	3	2015	296	1	2	0			12	153.4	39.6	16.8285	1.02	1.88	3.37	34.9	18.2	1800	51.52
1	2015-2016	2	2015	296	1	2	0			13	155.5	42.5	17.5763	1.06	1.97	3.49	24	18.6	1960	52.864
2	2015-2016	3	2016	296	1	2	0			13	158.4	43.2	17.2176	1.09	1.96	3.41	24.1	18.6	1960	52.864
2	2012-2013	3	2013	297	0	1	0	2	2	14	171.4	62.3	21.2064	0.95	1.65	2.91	34	18.6	1960	52.864
1	2013-2014	1	2013	297	0	1	0			15	173.7	63.5	21.0462	0.92	1.67	2.94	38.8	21.3	2800	59.92
2	2006-2007	2	2006	298	1	2	0	8	4	14	165.2	56.8	20.8127	1.01	1.78	3.08	32.9	16.8	1400	48.16
3	2006-2007	3	2007	298	1	2	0			14	165.5	59.1	21.577	0.99	1.76	3.04	38.4	18.2	1800	51.52
3	2007-2008	3	2008	298	1	2	0			15	166.9	59.6	21.396	0.91	1.68	2.9	41.2	20.6	2600	58.24
1	2008-2009	1	2008	298	1	2	0			17	167	62.2	22.3027	1.03	1.74	2.98	41.4	19.3	2160	54.544
2	2008-2009	2	2008	298	1	2	0			17	167.5	63.2	22.5262	0.99	1.72	2.97	43.5	20.1	2400	56.56
3	2008-2009	3	2009	298	1	2	0			17	167.5	65.4	23.3103	1	1.74	2.97	40.2	19.2	2120	54.208
1	2009-2010	1	2009	298	1	2	0			17	168.7	65.3	22.9447	1.07	1.78	2.97	42.5	19.2	2120	54.208
2	2009-2010	2	2009	298	1	2	0			17	169.1	67.3	23.5357	1.02	1.97	2.91	37.1
1	2005-2006	1	2005	299	1	2	0	13	6	11	141.1	35.5	17.8309	1.27	2.13	3.66	41
2	2005-2006	2	2006	299	1	2	0			11								19.4	2200	54.88
1	2006-2007	1	2006	299	1	2	0			12	145	38	18.0737	1.22	2.06	3.63	24.6	14.4	600	41.44
2	2006-2007	2	2006	299	1	2	0			12	146.6	37.7	17.5418	1	1.83	3.3	32.6
3	2006-2007	3	2007	299	1	2	0			12	148.2	40.9	18.622	1.06	1.88	3.36	30.3	17.5	1600	49.84
1	2007-2008	1	2007	299	1	2	0			13	149.4	41.1	18.4137	1	1.81	3.21	27.7	17.5	1600	49.84
2	2007-2008	2	2007	299	1	2	0			13	150.6	44.8	19.7528	0.99	1.81	3.3	30	18.3	1840	51.856
3	2007-2008	3	2008	299	1	2	0			13	151.7	46.8	20.3364	1.02	1.85	3.26	31.4	17.3	1520	49.168
1	2008-2009	1	2008	299	1	2	0			14	154.6	46.4	19.4133	0.98	1.78	3.2	33.3	17.6	1640	50.176
3	2008-2009	3	2009	299	1	2	0			14	157.3	47.4	19.1567	1.09	1.91	3.26	32.7	19.3	2160	54.544
2	2009-2010	2	2009	299	1	2	0			15	164.2	65.5	24.2938	1.07	2.16	3.23	26.6
3	2009-2010	3	2010	299	1	2	0			15	178.4	58.9	18.5066	0.96	1.73	3.02	31.3	19.8	2360	56.224
1	2011-2012	2	2011	299	1	2	0			17	179.5	73.7	22.8738	0.9	1.69	2.86	42	20.2	2440	56.896
3	2009-2010	3	2010	300	0	3	0	3	3	12	151.6	40.3	17.535				25.2
1	2011-2012	2	2011	300	0	3	1			14	160.7	45.3	17.5415	1.06	1.76	3.28	28.8	18.2	1800	51.52
1	2012-2013	2	2012	300	0	3	2			15	171.7	55.9	18.9614	1.06	1.81	3.23	34.5	19.5	2240	55.216
1	2008-2009	1	2008	301	0	1	0	3	1	14	160.8	67.6	26.1442	1.09	1.96	3.52	19.7	15.2	840	43.456
2	2008-2009	2	2008	301	0	1	0			14	161.6	67.8	25.9625	1.13	1.99	3.56	22.9	15.1	800	43.12
3	2008-2009	3	2009	301	0	1	0			14	163.9	65.8	24.4945	1.11	1.91	3.47	29.3	15.2	840	43.456
1	2013-2014	1	2013	302	1	3	0	2	1	17	177.2	73.9	23.5352	1	1.73	2.99	34	18.3	1840	51.856
2	2013-2014	2	2013	302	1	3	0			17	177.1	75	23.9125	0.9	1.7	2.96	34	19.4	2200	54.88
3	2006-2007	3	2007	303	1	2	0	5	2	14	175.9	64	20.6847	1.01	1.76	3.04	34	17.8	1720	50.848
1	2007-2008	1	2007	303	1	2	0			15	175.3	65	21.1519	0.93	1.7	2.95	35.5	18.1	1760	51.184
3	2007-2008	3	2008	303	1	2	0			15	176.1	68.2	21.992	0.98	1.74	3.04	41.3	20.5	2560	57.904
2	2009-2010	2	2009	303	1	2	0			17	177.3	69.6	22.1407	1.02	1.75	2.98	33.7
3	2009-2010	3	2010	303	1	2	0			17	178.8	71.1	22.24	0.88	1.62	2.89	35.3	18.6	1960	52.864
1	2008-2009	1	2008	304	0	2	0	8	4	12	142	36	17.8536	1.1	1.93	3.37	26.5	16.4	1240	46.816
2	2008-2009	2	2008	304	0	2	0			12	144.3	36.4	17.4811	1.08	1.89	3.34	26.4	17.1	1440	48.496
3	2008-2009	3	2009	304	0	2	0			12	145.5	38	17.9497	1.03	1.87	3.55	32.9	17.8	1720	50.848
1	2009-2010	1	2009	304	0	2	0			13	149.3	39.9	17.9	1	1.76	3.21	27.9	17.8	1720	50.848
3	2009-2010	3	2010	304	0	2	0			13	156.4	46.1	18.8464	1.01	1.78	3.24	24.4	18.3	1840	51.856
1	2011-2012	2	2011	304	0	2	0			15	168.7	58.6	20.5905	0.94	1.7	2.98	37.9	19.8	2360	56.224
1	2012-2013	2	2012	304	0	2	0			17	171	63.4	21.6819	1.01	1.85	3.07	36.6	20.3	2480	57.232
2	2012-2013	3	2013	304	0	2	0			17	172.9	66.8	22.3453	1.04	1.73	3.02	40.1	21.4	2840	60.256
1	2009-2010	1	2009	305	0	1	0	3	1	15	172.4	64.2	21.6003	1.05	1.85	3.24	34.1	16.4	1240	46.816
2	2009-2010	2	2009	305	0	1	0			15	173.9	66.1	21.8576	0.99	2.05	3.11	33.7
3	2009-2010	3	2010	305	0	1	0			15	174.4	66.95	22.0119	1.11	1.86	3.21	41.4	16.5	1280	47.152
1	2011-2012	2	2011	306	1	3	0	3	2	17	171.7	61.1	20.7253	0.97	1.7	3.06	31.6	19.3	2160	54.544
1	2012-2013	2	2012	306	1	3	0			17	172	64.4	21.7685	0.97	1.75	3.02	33.2	21.2	2760	59.584
2	2012-2013	3	2013	306	1	3	0			17	173.7	65.1	21.5765	0.97	1.64	3.02	35.7	21.7	2960	61.264
1	2007-2008	1	2007	307	0	2	0	6	3	11	142.4	34.4	16.9644	1.21	2.08	3.67	22.6	14.7	720	42.448
2	2007-2008	2	2007	307	0	2	0			11	144.4	35.6	17.0732	1.11	1.98	3.58	21.8	15.4	920	44.128
1	2008-2009	1	2008	307	0	2	0			12	148.3	40.4	18.3696	1.19	2.01	3.63	23	16.6	1320	47.488
3	2008-2009	3	2009	307	0	2	0			12	152.5	44	18.9196	1.13	1.99	3.53	24.9	16.8	1400	48.16
1	2009-2010	1	2009	307	0	2	0			13	160.3	46.3	18.0183	1.06	1.86	3.39	26	17.2	1480	48.832
3	2009-2010	3	2010	307	0	2	0			13	167.5	53.65	19.1223	1.01	1.8	3.23	39.2	18.2	1800	51.52
1	2013-2014	1	2013	308	0	3	0	2	1	15	152.3	39.2	16.9	1.06	1.84	3.2	31.6	18.2	1800	51.52
2	2013-2014	2	2013	308	0	3	0			15	154.6	41.6	17.405	1.02	1.8	3.17	32.4	19.4	2200	54.88
1	2009-2010	1	2009	309	0	4	0	5	4	11	136.4	32	17.1997	1.11	1.97	3.57	22.1	15.5	960	44.464
2	2009-2010	2	2009	309	0	4	0			11	137.5	31.95	16.8992	1.05	1.88	3.37	19.4
1	2011-2012	2	2011	309	0	4	0			13	146	37.7	17.6862	1.09	1.84	3.32	26.2	17.6	1640	50.176
1	2012-2013	2	2012	309	0	4	0			14	149.9	40.8	18.1575	1.02	1.8	3.19	34.4	16.3	1200	46.48
2	2012-2013	3	2013	309	0	4	0			14	152.2	43.3	18.6921	1.07	1.84	3.25	28.9	17.8	1720	50.848
1	2008-2009	1	2008	310	0	3	3	8	5	12	137.4	28.2	14.9374	1.14	2.02	3.58	25.1	15.4	920	44.128
3	2008-2009	3	2009	310	0	3	4			12	140.7	30.6	15.4573	1.08	1.93	3.39	28.1	17.2	1480	48.832
1	2009-2010	1	2009	310	0	3	5			13	143.9	31.7	15.3087	1.08	1.88	3.38	27.4	17.5	1600	49.84
2	2009-2010	2	2009	310	0	3	2			13	144	32.75	15.7938	1	1.83	3.24	25.2
3	2009-2010	3	2010	310	0	3	1			13	146.4	33.55	15.6535	1.07	1.85	3.34	24.1	18.3	1840	51.856
1	2011-2012	2	2011	310	0	3	6			15	159.4	43.8	17.2384	1	1.76	3.09	35.3	19.4	2200	54.88
1	2012-2013	2	2012	310	0	3	0			17	166	49.8	18.0723	1.15	1.98	3.25	34.9	20.2	2440	56.896
2	2012-2013	3	2013	310	0	3	7			17	168.4	51.9	18.3014	1.06	1.78	3.15	36.1	19.8	2360	56.224
1	2012-2013	2	2012	311	0	3	0	1	1	17	166	60.8	22.0642	1.03	1.81	3.09	34.4	19.8	2360	56.224
2	2008-2009	2	2008	312	0	3	0	5	2	15	172	62.2	21.0249	0.98	1.65	2.93	32.7	17.6	1640	50.176
3	2008-2009	3	2009	312	0	3	0			15	173.9	61	20.1712	0.98	1.66	2.87	43.6	18.4	1880	52.192
1	2009-2010	1	2009	312	0	3	0			17	175	64.5	21.0612	0.97	1.68	2.9	41.4	17.5	1600	49.84
2	2009-2010	2	2009	312	0	3	0			17	175.9	66.2	21.3957	0.93	1.89	2.84	35.8
3	2009-2010	3	2010	312	0	3	0			17	175.6	68.4	22.1823	0.98	1.66	2.88	38.8	17.1	1440	48.496
1	2009-2010	1	2009	313	0	2	0	5	4	11	145.7	37.1	17.4765	1.09	1.89	3.39	24.6	14.7	720	42.448
2	2009-2010	2	2009	313	0	2	0			11	146.4	37.9	17.683	1.09	1.88	3.4	19.1
3	2009-2010	3	2010	313	0	2	0			11	148.9	38.5	17.3649	1.09	1.93	3.47	17.9	15.7	1040	45.136
1	2011-2012	2	2011	313	0	2	0			13	154	42.8	18.0469	1.13	1.88	3.42	27.7	No Result	#N/A
2	2012-2013	3	2013	313	0	2	0			14	160.6	46.2	17.9123	1.01	1.8	3.2	32	18.7	2000	53.2
1	2012-2013	2	2012	314	0	3	0	2	1	14	164.7	52.2	19.2435	1.01	1.78	3.08	36.6	17.5	1600	49.84
2	2012-2013	3	2013	314	0	3	0			14	168.1	54.2	19.1807	1.07	1.78	3.05	44.3	18.3	1840	51.856
1	2012-2013	2	2012	315	0	1	0	2	1	17	189.5	73.3	20.412	1.02	1.8	3.01	41	18.6	1960	52.864
2	2012-2013	3	2013	315	0	1	0			17	189.9	78.6	21.7958
1	2007-2008	1	2007	316	0	3	0	7	3	12	153	38.9	16.6175	1.13	1.98	3.61		15.3	880	43.792
2	2007-2008	2	2007	316	0	3	0			12	155.3	41	16.9997	1.16	2.05	3.69	28.7	15.7	1040	45.136
3	2007-2008	3	2008	316	0	3	0			12	155	43.2	17.9813	1.17	2.02	3.59	29.6	15.6	1000	44.8
2	2008-2009	2	2008	316	0	3	0			13	159.8	46.2	18.0921	0.99	1.89	3.38	22.5	16.3	1200	46.48
1	2009-2010	1	2009	316	0	3	0			14	165	48.8	17.9247	1.06	1.9	3.39	27.1	18.1	1760	51.184
2	2009-2010	2	2009	316	0	3	0			14	166.7	50.5	18.1727	1.1	1.97	3.51	22.7
3	2009-2010	3	2010	316	0	3	0			14	171.7	51.45	17.452	1.03	1.83	3.25	24.8	17.8	1720	50.848
1	2013-2014	1	2013	317	0	3	0	2	1	15	162.1	56.5	21.5022	0.99	1.8	3.19	32.8	17.4	1560	49.504
2	2013-2014	2	2013	317	0	3	0			15	161.9	57.6	21.975	1.03	1.78	3.13	34	20.4	2520	57.568
1	2008-2009	1	2008	318	0	4	0	8	4	11	153	43.2	18.4544	1.08	1.99	3.56	20.5	14.5	640	41.776
2	2008-2009	2	2008	318	0	4	0			11				1.18	2.01	3.63	17.4	15.7	1040	45.136
3	2008-2009	3	2009	318	0	4	0			11	157.8	44.6	17.911	1.21	2.07	3.64	20.4	15.8	1080	45.472
1	2009-2010	1	2009	318	0	4	0			12	160.3	46.7	18.174	1.15	2.01	3.53	27.5	17.2	1480	48.832
2	2009-2010	2	2009	318	0	4	0			12	161.1	48.65	18.7453	0.99	1.83	3.31	19.4
3	2009-2010	3	2010	318	0	4	0			12	165	50.2	18.4389	1.09	1.92	3.42	20.4	15.7	1040	45.136
1	2011-2012	2	2011	318	0	4	0			14	172.6	52.8	17.7236	1.07	1.84	3.32	25.5	19.1	2080	53.872
2	2012-2013	3	2013	318	0	4	0			15	182.3	63.4	19.0773	1.15	1.95	3.34	26.2	18.1	1760	51.184
1	2008-2009	1	2008	319	0	2	0	6	2	12	146.5	36.6	17.0532	1.09	1.92	3.38	23.8	16.4	1240	46.816
2	2008-2009	2	2008	319	0	2	0			12	141.1	37	18.5844	1.08	1.89	3.41	24.2	17.4	1560	49.504
3	2008-2009	3	2009	319	0	2	0			12	149.3	37.2	16.6887	1.07	1.86	3.34	28	17.3	1520	49.168
1	2009-2010	1	2009	319	0	2	0			13	152.6	40.1	17.2201	1.07	1.86	3.27	29.3	17.6	1640	50.176
2	2009-2010	2	2009	319	0	2	0			13	154.1	41.65	17.5392	1.05	1.85	3.24	27.4
3	2009-2010	3	2010	319	0	2	0			13	159.1	44.8	17.6985	1.1	1.84	3.28	26.6	18.4	1880	52.192
1	2006-2007	1	2006	320	0	4	0	9	3	11	126	22.4	14.1093	1.24	2.14	3.77	16.4	16.1	1120	45.808
2	2006-2007	2	2006	320	0	4	0			11	127.3	24	14.81	1.1	1.95	3.53	22.4	16.5	1280	47.152
3	2006-2007	3	2007	320	0	4	0			11	129.4	24.6	14.6915	1.1	1.94	3.43	27.2	17.1	1440	48.496
1	2007-2008	1	2007	320	0	4	0			12	129.5	24	14.3111	1.09	1.93	3.44		18.1	1760	51.184
2	2007-2008	2	2007	320	0	4	0			12	131.4	24.6	14.2477	1.06	1.95	3.48	28.7	18.3	1840	51.856
3	2007-2008	3	2008	320	0	4	0			12	132	26	14.9219	1.06	1.89	3.4	24.7	19.2	2120	54.208
1	2008-2009	1	2008	320	0	4	0			13	133.5	26	14.5885	1	1.85	3.37	26.1	17.6	1640	50.176
2	2008-2009	2	2008	320	0	4	0			13	134.4	26.2	14.5045	1.03	1.87	3.38	25.1	17.6	1640	50.176
2	2009-2010	2	2009	320	0	4	0			14	138.7	28.9	15.0226	0.98	1.78	3.21	21.7
3	2007-2008	3	2008	321	0	3	0	5	3	11	147	37	17.1225	1.05	1.94	3.47	34.5	15.1	800	43.12
1	2008-2009	1	2008	321	0	3	0			12	148	37.8	17.2571	1.2	2.01	3.51	26.5	16.2	1160	46.144
2	2008-2009	2	2008	321	0	3	0			12	152.5	39	16.7697	1.07	1.9	3.44	26.9	17.2	1480	48.832
3	2008-2009	3	2009	321	0	3	0			12	153.6	39.4	16.6999	1.04	1.83	3.3	29.9	17.4	1560	49.504
1	2009-2010	1	2009	321	0	3	0			13	157.9	40.7	16.3241	1.08	1.83	3.13	29.5	17.5	1600	49.84
1	2008-2009	1	2008	322	1	3	0	4	2	12	145.4	36.8	17.4068	1.11	1.99	3.59	20.9	16.5	1280	47.152
2	2008-2009	2	2008	322	1	3	0			12	147.9	33.8	15.4518	1.13	2.03	3.65	21.2	17.1	1440	48.496
1	2013-2014	1	2013	322	1	3	0			17	175.2	58.1	18.9281	0.96	1.75	3.07	35.7	20.5	2560	57.904
2	2013-2014	2	2013	322	1	3	0			17	174.3	59.4	19.552	0.96	1.72	3.02	33.2	20.6	2600	58.24
3	2006-2007	3	2007	333	0	4	0	7	5	12	145.6	40.3	19.01	1.11	1.96	3.43	27.2	16.2	1160	46.144
1	2007-2008	1	2007	333	0	4	0			13	147.3	43.2	19.9103	1.12	1.93	3.43	29.4	15.3	880	43.792
2	2007-2008	2	2007	333	0	4	0			13	148.4	44.4	20.1611	1.01	1.82	3.25	30.8	17.3	1520	49.168
3	2008-2009	3	2009	333	0	4	0			14	158.7	52.2	20.7261	1.02	1.77	3.09	36.9	19.2	2120	54.208
1	2009-2010	1	2009	333	0	4	0			15	162.7	53.6	20.2484	1.06	1.79	3.05	43.7	18.5	1920	52.528
2	2009-2010	2	2009	333	0	4	0			15	163	54.5	20.5126	0.97	1.97	3.01	34
3	2009-2010	3	2010	333	0	4	0			15	173.7	55.4	18.3616	0.97	1.69	2.96	35.3	20.2	2440	56.896
3	2009-2010	3	2010	334	0	2	0	4	3	13	162.1	59.25	22.5487	1.07	1.89	3.4	23	17.2	1480	48.832
1	2011-2012	2	2011	334	0	2	0			15	170.4	69.7	24.0046	1	1.73	3.03	34.5	18.9	2040	53.536
1	2012-2013	2	2012	334	0	2	0			17	172	75.7	25.5882	0.98	1.72	2.89	37	18.5	1920	52.528
2	2012-2013	3	2013	334	0	2	0			17	173	80.1	26.7633	1.04	1.78	3.04	39.7	20.1	2400	56.56
1	2009-2010	1	2009	335	0	4	0	5	3	11	133.9	31.9	17.7922	1.08	1.93	3.52	22	15.3	880	43.792
2	2009-2010	2	2009	335	0	4	0			11	133.9	32.05	17.8759	1.09	1.9	3.41	20.1
3	2009-2010	3	2010	335	0	4	0			11	136.3	32.7	17.6018	1.12	1.92	3.53	24.1	15.4	920	44.128
1	2011-2012	2	2011	335	0	4	0			13	140.7	36.9	18.6397	1.11	1.91	3.36	27	16.8	1400	48.16
1	2012-2013	2	2012	335	0	4	0			14	146	40.9	19.1875	1.03	1.89	3.37	28.1	16.1	1120	45.808
1	2007-2008	1	2007	336	0	3	0	12	6	11	137	34	18.115	1.14	2	3.67	26.5	15.1	800	43.12
2	2007-2008	2	2007	336	0	3	0			11	139.9	33.6	17.1674	1.11	1.97	3.58	27.3	15.7	1040	45.136
3	2007-2008	3	2008	336	0	3	0			11	140.3	33.2	16.8664	1.05	1.88	3.48	24.6	16.6	1320	47.488
1	2008-2009	1	2008	336	0	3	0			12	141	33.6	16.9006	1.1	1.9	3.45	28.8	17.2	1480	48.832
2	2008-2009	2	2008	336	0	3	0			12	143	33.8	16.5289	1.12	1.96	3.52	25.5	17.8	1720	50.848
3	2008-2009	3	2009	336	0	3	0			12	144.1	34.6	16.6628	1.09	1.97	3.53	26.1	18.4	1880	52.192
1	2009-2010	1	2009	336	0	3	0			13	146.1	33.2	15.5538	1.18	2	3.53	29.1	19.1	2080	53.872
2	2009-2010	2	2009	336	0	3	0			13	146.5	34.45	16.0514	1.01	1.86	3.34	24.8
3	2009-2010	3	2010	336	0	3	0			13	147.6	35.65	16.3639	1.09	1.94	3.55	22	19.2	2120	54.208
1	2011-2012	2	2011	336	0	3	0			15	157.5	44.9	18.1003	1.08	1.91	3.41	27.3	19.8	2360	56.224
1	2012-2013	2	2012	336	0	3	0			17	166	52.4	19.0158	1.12	2.01	3.19	35.2	17.4	1560	49.504
2	2012-2013	3	2013	336	0	3	0			17	169.5	57.8	20.1182	1.08	1.86	3.2	35.7	20.7	2640	58.576
2	2008-2009	2	2008	337	0	2	0	6	4	10				1.07	1.9	3.36	18.4	17.1	1440	48.496
3	2008-2009	3	2009	337	0	2	0			10	142.6	36	17.7037	1.06	1.88	3.43	23.8	16.6	1320	47.488
1	2009-2010	1	2009	337	0	2	0			11	146.5	35.3	16.4475	1.11	1.93	3.48	23	17.4	1560	49.504
2	2009-2010	2	2009	337	0	2	0			11	147.7	37.05	16.9835	1.13	2.05	3.62	20.7
3	2009-2010	3	2010	337	0	2	0			11	149.5	36.9	16.5099	1.09	1.89	3.36	18.5	18.3	1840	51.856
1	2011-2012	2	2011	337	0	2	0			13	153.2	41.6	17.7246	1.09	1.87	3.29	24.8	19.6	2280	55.552
1	2005-2006	1	2005	338	1	3	0	4	2	17	162.4	57.5	21.802	1.11	1.9	3.27	43	14.4	600	41.44
2	2005-2006	2	2006	338	1	3	0			17	164.2	58.7	21.7717	1.17	1.89	3.24		14.5	640	41.776
1	2006-2007	1	2006	338	1	3	0			17	165	58.3	21.4141	1.06	1.85	3.13	33.9	18.3	1840	51.856
2	2006-2007	2	2006	338	1	3	0			17	165.6	59.2	21.5874	0.93	1.72	2.92	39.7	19.6	2280	55.552
1	2007-2008	1	2007	339	0	0	0	3	1	11	137.5	31.8	16.8198	1.15	1.96	3.55	26.7	15.3	880	43.792
2	2007-2008	2	2007	339	0	0	0			11	138.8	32	16.6101	1.111	2	3.61	23.9	15.5	960	44.464
3	2007-2008	3	2008	339	0	0	0			11	142.3	32.6	16.0993	1.1	1.93	3.4	29.2	16.1	1120	45.808
1	2006-2007	1	2006	340	0	0	0	1	1	13	138	33.9	17.8009	1.25	2.08	3.63	22.8	14.5	640	41.776
1	2006-2007	1	2006	341	0	0	0	3	1	11	146	39.6	18.5776	1.25	2.17	3.84	24.1	13.2	360	39.424
2	2006-2007	2	2006	341	0	0	0			11	149.9	41.5	18.4691	1.12	2.04	3.69	24.5	14.2	520	40.768
3	2006-2007	3	2007	341	0	0	0			11	149.5	41.8	18.7023	1.15	2.07	3.68	27.2	14.6	680	42.112
1	2009-2010	1	2009	342	0	0	0	1	1	10	140	36.7	18.7245	1.27	2.26	4.24	22.1	13.4	440	40.096
1	2006-2007	1	2006	343	0	0	0	3	1	12	135	27.4	15.0343	1.3	2.16	3.79	16	14.5	640	41.776
2	2006-2007	2	2006	343	0	0	0			12	136.2	28.3	15.2557	1.09	1.97	3.57	26.7	14.7	720	42.448
3	2006-2007	3	2007	343	0	0	0			12	138	30.1	15.8055	1.18	2.07	3.68	24.4	15.4	920	44.128
1	2006-2007	1	2006	344	0	0	0	2	1	14	169	58	20.3074	1.22	2.07	3.51	28.4	15.6	1000	44.8
2	2006-2007	2	2006	344	0	0	0			14	171	61.4	20.9979	1.05	1.87	3.31	29.9	16.2	1160	46.144
3	2006-2007	3	2007	345	0	0	0	1	1	17	181.6	68.3	20.7104	1	1.76	3.02	43.2	17.3	1520	49.168
1	2006-2007	1	2006	346	0	0	0	1	1	10	146	37.3	17.4986	1.32	2.21	3.89	21.2	13.1	320	39.088
3	2007-2008	3	2008	347	0	0	0	1	1	11	145.6	33	15.5665	1.09	1.93	3.52	19.2	15.4	920	44.128
1	2005-2006	1	2005	348	0	0	0	4	2	17	181	63	19.2302	1.04	1.78	3.09	48
2	2005-2006	2	2006	348	0	0	0			17	181.3	67	20.3835	1.09	1.82	3.15
1	2006-2007	1	2006	348	0	0	0			17	182	66.1	19.9553	1.02	1.79	3.07	37.9	17.2	1480	48.832
2	2006-2007	2	2006	348	0	0	0			17	181.7	65.3	19.779	0.98	1.66	2.87	39	17.6	1640	50.176
2	2007-2008	2	2007	349	0	0	0	1	1	14	160.1	43	16.7759	1.13	1.92	3.34	26.3	18.3	1840	51.856
2	2009-2010	2	2009	350	0	0	0	1	1	10	132.7	29.1	16.5254	1.14	2.08	3.77	20.1
3	2006-2007	3	2007	351	0	0	0	5	2	11	143.5	38.2	18.5507	1.29	2.24	3.94	15.1	14.2	520	40.768
2	2007-2008	2	2007	351	0	0	0			12	149	40.4	18.1974	1.13	2.06	3.67	19.8	15.3	880	43.792
3	2007-2008	3	2008	351	0	0	0			12	153.5	43.2	18.3344	1.13	2	3.58	21.3	15.4	920	44.128
1	2008-2009	1	2008	351	0	0	0			13	157.1	47	19.0434	1.03	1.92	3.45	20.4	15.7	1040	45.136
2	2008-2009	2	2008	351	0	0	0			13	159	48.6	19.2239	1.07	1.93	3.4	21.6	16.6	1320	47.488
3	2007-2008	3	2008	352	0	0	0	1	1	13	157.8	47.8	19.1961	0.98	1.77	3.15	35.6	17.3	1520	49.168
2	2008-2009	2	2008	353	0	0	0	1	1	11				1.1	1.92	3.4	25.1	14.5	640	41.776
2	2008-2009	2	2008	354	0	0	0	1	1	13	147.7	37.6	17.2356	1	1.83	3.28	28.8	16.8	1400	48.16
2	2007-2008	2	2007	355	0	0	0	1	1	14	169.3	58.2	20.3053	1.03	1.87	3.26	28.7	16.6	1320	47.488
2	2006-2007	2	2006	356	0	0	0	3	2	14	172.3	63.8	21.4907	1.15	1.9	3.24	25.5	18.2	1800	51.52
3	2006-2007	3	2007	356	0	0	0			14	172.6	66.2	22.2217	1.09	1.88	3.2	29.3	18.5	1920	52.528
1	2007-2008	1	2007	356	0	0	0			15	172.1	66.2	22.351	1.08	1.84	3.15	30.6	18.6	1960	52.864
1	2008-2009	1	2008	357	0	0	0	2	1	13	140.2	28.6	14.5502	1.24	2.22	3.92	14.9	14.5	640	41.776
3	2008-2009	3	2009	357	0	0	0							1.21	2.14	3.79	18.5	14.4	600	41.44
2	2008-2009	2	2008	358	0	0	0	2	2	10				1.18	2.15	3.9	20.8	13.1	320	39.088
1	2009-2010	1	2009	358	0	0	0			11	144.4	40.8	19.5671	1.16	2.15	3.93	18.5	14.4	600	41.44
3	2007-2008	3	2008	359	0	0	0	1	1	11	153.5	42.2	17.91	1.16	2.08	3.81	24	13.3	400	39.76
3	2007-2008	3	2008	360	0	0	0	1	1	11	143	33	16.1377	1.09	2.02	3.64	22.5	14.4	600	41.44
1	2007-2008	1	2007	371	0	0	0	2	1	11	148.7	39.2	17.7282	1.29	2.23	3.97	21.9	14.2	520	40.768
2	2007-2008	2	2007	371	0	0	0			11	151.1	39.8	17.4323	1.12	2.07	3.79	22	14.6	680	42.112
1	2013-2014	1	2013	372	0	0	0	1	1	11	138.5	28.8	15.0139	1.16	2.07	3.72	26.2	16.3	1200	46.48
1	2007-2008	1	2007	373	0	0	0	3	1	11	131	27.8	16.1995	1.15	2.04	3.74	21.4	12.2	240	38.416
2	2007-2008	2	2007	373	0	0	0			11	131	27.8	16.1995	1.01	1.89	3.55	23	15.4	920	44.128
3	2007-2008	3	2008	373	0	0	0			11	132	29.4	16.8733	1.07	1.97	3.65	21.1	15.1	800	43.12
2	2006-2007	2	2006	374	0	0	0	3	2	11	132	26.7	15.3237	1.08	1.95	3.6	25.3	15.5	960	44.464
3	2006-2007	3	2007	374	0	0	0			11	132.5	28.4	16.1766	1.18	2.11	3.73	23.4	16.1	1120	45.808
2	2007-2008	2	2007	374	0	0	0			12	134.6	29.8	16.4485	1.12	2	3.59	22.5	16.8	1400	48.16
3	2009-2010	3	2010	375	0	0	0	1	1	13	154.5	46.5	19.4803	1.09	1.93	3.43	21.4	17.1	1440	48.496
1	2005-2006	1	2005	376	0	0	0	4	2	14	164.9	55.5	20.4104	1.19	1.95	3.43	35	14.3	560	41.104
2	2005-2006	2	2006	376	0	0	0			14	168.9	57.1	20.016				40	14.4	600	41.44
1	2006-2007	1	2006	376	0	0	0			15	169	58.5	20.4825	1.17	1.98	3.39	28.7	18.7	2000	53.2
2	2006-2007	2	2006	376	0	0	0			15	170.7	59.2	20.3168	1.06	1.82	3.12	30.1	19.6	2280	55.552
2	2008-2009	2	2008	377	0	0	0	2	2	13	149.4	45.4	20.3402	1.08	1.98	3.56	19.7	15.1	800	43.12
1	2009-2010	1	2009	377	0	0	0			14	154.8	47.8	19.9474	1.06	1.96	3.51	22.2	16.3	1200	46.48
1	2007-2008	1	2007	378	0	0	0	5	2	14	156.4	47.1	19.2552	1.06	1.82	3.2	37.2	16.4	1240	46.816
2	2007-2008	2	2007	378	0	0	0			14	158.6	51.4	20.4342	1.04	1.84	3.2	34	18.3	1840	51.856
3	2007-2008	3	2008	378	0	0	0			14	161	53.4	20.6011	1	1.8	3.16	35.8	19.3	2160	54.544
1	2008-2009	1	2008	378	0	0	0			15	161.9	54.6	20.8305	0.94	1.71	2.97	35.8	17.6	1640	50.176
3	2008-2009	3	2009	378	0	0	0			15	164.3	87	32.2288	0.99	1.76	3.01	41.9	19.5	2240	55.216
1	2007-2008	1	2007	379	0	0	0	3	2	11	140.4	34.5	17.5019	1.15	1.99	3.57	24.3	14.5	640	41.776
2	2007-2008	2	2007	379	0	0	0			11	142.6	34.2	16.8185	1.17	2.02	3.61	25.4	14.2	520	40.768
1	2008-2009	1	2008	379	0	0	0			12	146.3	37.2	17.3802	1.06	1.95	3.44	29.3	15.6	1000	44.8
1	2014-2015	1	2014	380	0	0	0	3	1	11	145.9	36	16.9119	1.12	2.05	3.59	17.6	15.6	1000	44.8
2	2014-2015	2	2014	380	0	0	0			11	147.5	37.9	17.4203	1.21	2.1	3.85	20.3	15.4	920	44.128
3	2014-2015	3	2015	380	0	0	0			11	149.5	39.9	17.8521	1.17	2.03	3.62		15.7	1040	45.136
2	2007-2008	2	2007	381	0	0	0	3	2	15	168.7	56.2	19.7472	0.93	1.7	3.01	35.3	19.3	2160	54.544
3	2007-2008	3	2008	381	0	0	0			15	170.6	58.2	19.997	1.01	1.73	3.01	37.4	22.1	3040	61.936
1	2008-2009	1	2008	381	0	0	0			17	171.1	59.8	20.4268	1.04	1.82	3.07	39.8	20.4	2520	57.568
1	2006-2007	1	2006	382	0	0	0	3	1	15	176	69.2	22.3399	1.11	1.93	3.2	28.1	17.8	1720	50.848
2	2006-2007	2	2006	382	0	0	0			15	176.4	70.9	22.785	1.03	1.79	3.02	34.5	18.3	1840	51.856
3	2006-2007	3	2007	382	0	0	0			15	177.5	73.1	23.2017	1.08	1.74	3.01	39.3	18.1	1760	51.184
3	2009-2010	3	2010	383	0	0	0	1	1	10	134.7	30.65	16.8926	1.07	1.85	3.39	24.1	16.5	1280	47.152
1	2005-2006	1	2005	384	0	0	0	4	2	14	155.1	40	16.6279
2	2005-2006	2	2006	384	0	0	0			14	157.9	43.75	17.5474
2	2006-2007	2	2006	384	0	0	0			15	159.7	46.5	18.2324	1.17	1.99	3.46	21.1	16.3	1200	46.48
3	2006-2007	3	2007	384	0	0	0			15	163	48.4	18.2167	1.23	2.05	3.48	29.9	16.2	1160	46.144
1	2006-2007	1	2006	385	0	0	0	1	1	15	169	54.9	19.222	1.27	2.02	3.43	28.7	18.2	1800	51.52
3	2014-2015	3	2015	386	0	0	0	1	1	13	148.4	43	19.5254	1.05	2.18	3.35		16.1	1120	45.808
1	2015-2016	1	2015	387	0	0	0	1	1	15	167.9	55	19.5102	1.01	1.76	2.99	38.3	18.2	1800	51.52
1	2009-2010	1	2009	388	0	0	0	1	1	13	150.7	43	18.934	1.1	1.91	3.44	25.2	15.5	960	44.464
2	2006-2007	2	2006	389	0	0	0	1	1	12	142.5	38.3	18.8612	1.15	2.03	3.63	22.1	15.2	840	43.456
1	2007-2008	1	2007	390	0	0	0	1	1	12	137	29.2	15.5576	1.13	1.99	3.59		14.6	680	42.112
3	2006-2007	3	2007	391	0	0	0	5	3	12	163	57.7	21.717	1.1	1.93	3.4	32.3	15.2	840	43.456
1	2007-2008	1	2007	391	0	0	0			13	164.3	60.8	22.5231	1.13	1.92	3.33	31.9	15.8	1080	45.472
2	2007-2008	2	2007	391	0	0	0			13	164.4	64.2	23.7537	1.09	1.92	3.33	33	16.3	1200	46.48
3	2007-2008	3	2008	391	0	0	0			13	166.9	64.6	23.191	1.05	1.88	3.37	31.8	16.3	1200	46.48
1	2008-2009	1	2008	391	0	0	0			14	168.2	68.6	24.2478	1.05	1.84	3.27	33.8	16.3	1200	46.48
3	2006-2007	3	2007	392	0	0	0	4	2	11	142.4	40.1	19.7754	1.2	2.13	3.82	18.1	14.2	520	40.768
1	2007-2008	1	2007	392	0	0	0			11	144.5	43	20.5936
2	2007-2008	2	2007	392	0	0	0			11	145.9	41.4	19.4487	1.09	1.95	3.58	18.7	14.7	720	42.448
3	2007-2008	3	2008	392	0	0	0			11	147.8	43.2	19.7758	1.16	2.04	3.68	21.1	14.3	560	41.104
1	2006-2007	1	2006	393	0	0	0	1	1	17	169	53	18.5568	1.19	1.99	3.36	25.3	18.1	1760	51.184
2	2006-2007	2	2007	394	0	0	0	3	2	12	142.5	33.2	16.3496	1.11	1.94	3.46	19.8	16.5	1280	47.152
3	2007-2008	3	2008	394	0	0	0			12	144.3	34.6	16.6166	1.02	1.88	3.39	19.5	14.8	760	42.784
2	2008-2009	2	2008	394	0	0	0			13	147.5	36.8	16.9147	1	1.88	3.35	21.7	16.7	1360	47.824
1	2006-2007	1	2006	395	0	0	0	1	1	10	134	30.2	16.8189	1.37	2.24	3.88	18.7	15.3	880	43.792
1	2005-2006	1	2005	396	0	0	0	5	3	15	177.3	67.9	21.5999	1.25	2	3.32	48
2	2005-2006	2	2006	396	0	0	0			15	179	68.6	21.4101	1.11	1.9	3.22	32.2
2	2006-2007	2	2006	396	0	0	0			17	179.9	72.4	22.3705	1.11	1.82	3.07	37.8	17.4	1560	49.504
3	2006-2007	3	2007	396	0	0	0			17	180.5	75.8	23.2656	1.09	1.75	3.05	45.8	17.2	1480	48.832
1	2007-2008	1	2007	396	0	0	0			17	179.5	76.6	23.7739	1	1.73	2.95	43.8	18.4	1880	52.192
2	2006-2007	2	2006	397	0	0	0	2	1	17	178.9	79.4	24.8085	0.97	1.7	2.96	35.4	17.3	1520	49.168
3	2006-2007	3	2007	397	0	0	0			17	180.4	83.6	25.6882	0.93	1.68	2.92	45.7	17.6	1640	50.176
2	2005-2006	2	2006	398	0	0	0	4	2	12	149.4	39	17.4728	1.3	2.17	3.72	35
1	2006-2007	1	2006	398	0	0	0			13	153	39.5	16.8739	1.23	2.09	3.6	19	14.6	680	42.112
2	2006-2007	2	2006	398	0	0	0			13	152.5	42.3	18.1887	1.08	1.88	3.33	25.5	16.3	1200	46.48
3	2006-2007	3	2007	398	0	0	0			13	156	44.2	18.1624	1.13	1.94	3.38	25.5	16.5	1280	47.152
2	2008-2009	2	2008	399	0	0	0	4	2	10				1.15	2.02	3.72	21.6	15.2	840	43.456
1	2009-2010	1	2009	399	0	0	0			11	145.4	39.5	18.6839	1.1	2	3.62	21.7	15.5	960	44.464
2	2009-2010	2	2009	399	0	0	0			11	146.4	38.6	18.0096	1.11	2	3.57	18.8
3	2009-2010	3	2010	399	0	0	0			11	149	41.8	18.828	1.09	1.99	3.57	17.9	16.4	1240	46.816
1	2016-2017	1	2016	400	0	0	0	1	1	11	147.6	36.5	16.7541	1.18	1.8	3.71	21.7	16.1	1120	45.808
2	2007-2008	2	2007	401	0	0	0	2	1	15	164.2	51.8	19.2125	1.1	1.78	3.1	42.3	20.4	2520	57.568
3	2007-2008	3	2008	401	0	0	0			15	167.6	54.4	19.3665	1.05	1.77	3.12	39.3	22.2	3080	62.272
1	2007-2008	1	2007	402	0	0	0	3	1	14	170.8	51.2	17.5507	1.03	1.79	3.17	31.7	17.7	1680	50.512
2	2007-2008	2	2007	402	0	0	0			14	172	56	18.9292	1	1.83	3.21	29.4	18.6	1960	52.864
3	2007-2008	3	2008	402	0	0	0			14	173.9	58.6	19.3775	1.06	1.84	3.19	37.4	18.3	1840	51.856
1	2008-2009	1	2008	403	0	0	0	2	1	11	137.5	38.4	20.3107	1.2	2.04	3.65	20.9	14.2	520	40.768
2	2008-2009	2	2008	403	0	0	0			11				1.15	2.04	3.69	20.4	14.5	640	41.776
1	2013-2014	1	2013	404	0	0	0	2	1	12	143.6	31.4	15.2272	1.16	2.03	3.67	26.5	16.4	1240	46.816
2	2013-2014	2	2013	404	0	0	0			12	145.1	32	15.199	1.22	2.07	3.56	24.4	18.2	1800	51.52
1	2006-2007	1	2006	405	0	0	0	1	1	10	131	27.7	16.1413	1.34	2.26	3.9	23.7	14.3	560	41.104
2	2013-2014	2	2013	406	0	0	0	1	1	14	148.3	37.3	16.96	1.11	1.91	3.43	29.6	16.5	1280	47.152
1	2007-2008	1	2007	407	0	0	0	4	2	14	156.8	39	15.8625	1.06	1.84	3.32	28.3	16.7	1360	47.824
2	2007-2008	2	2007	407	0	0	0			14	157	40.4	16.3901	1.06	1.86	3.31	25.1	17.7	1680	50.512
2	2008-2009	2	2008	407	0	0	0			15	165.2	49.4	18.1012	1.09	1.89	3.27	27.8	17.8	1720	50.848
3	2008-2009	3	2009	407	0	0	0			15	168.5	49	17.2582	1.04	1.8	3.14	29.8	18.6	1960	52.864
1	2005-2006	1	2005	408	0	0	0	6	3	11	141.9	32.5	16.1406	1.3	2.13	3.7	33
1	2006-2007	1	2006	408	0	0	0			11	147	36.1	16.706	1.24	2.12	3.69	21.2	15.2	840	43.456
2	2006-2007	2	2006	408	0	0	0			11	146.7	37.1	17.2391	1.03	1.92	3.4	28.8	16.2	1160	46.144
3	2006-2007	3	2007	408	0	0	0			11	149.5	38.6	17.2705	1.15	2.01	3.45	23.3	15.7	1040	45.136
1	2007-2008	1	2007	408	0	0	0			12	148.9	40.6	18.312	1.11	1.97	3.52
2	2007-2008	2	2007	408	0	0	0			12	149.9	42.6	18.9586	1.05	1.93	3.45	23.7	16.3	1200	46.48
3	2007-2008	3	2008	409	0	0	0	1	1	14	166.7	62.2	22.383	0.95	1.71	3.01	30.5	17.4	1560	49.504
3	2006-2007	3	2007	410	0	0	0	4	2	14	167.5	58.2	20.744	1.12	1.91	3.22	31.1	18.6	1960	52.864
1	2007-2008	1	2007	410	0	0	0			15	168.2	60.2	21.2787	1.14	1.89	3.3	29.9	19.1	2080	53.872
2	2007-2008	2	2007	410	0	0	0			15	167.6	60.8	21.6449	1.07	1.83	3.14	31.3	19.8	2360	56.224
3	2007-2008	3	2008	410	0	0	0			15	168.6	61	21.4593	1.04	1.82	3.15	31.8	20.6	2600	58.24
1	2005-2006	1	2005	411	0	0	0	11	4	11	143.9	36.5	17.6267	1.31	2.17	3.79	41
2	2005-2006	2	2006	411	0	0	0			11
1	2006-2007	1	2006	411	0	0	0			12	149	38.1	17.1614	1.25	2.1	3.7	21.7	15.3	880	43.792
2	2006-2007	2	2006	411	0	0	0			12	148.3	40.1	18.2332	1.08	1.93	3.49	19.9	15.1	800	43.12
3	2006-2007	3	2007	411	0	0	0			12	151	40.9	17.9378	1.12	1.93	3.41	24.4	14.7	720	42.448
1	2007-2008	1	2007	411	0	0	0			13	152.5	40.3	17.3287	1.05	1.91	3.4	25.5	15.6	1000	44.8
2	2007-2008	2	2007	411	0	0	0			13	154	44.6	18.8059	1.15	1.99	3.52	24.1	16.8	1400	48.16
3	2007-2008	3	2008	411	0	0	0			13	155.8	46.8	19.2802	1.05	1.87	3.33	28.4	18.3	1840	51.856
1	2008-2009	1	2008	411	0	0	0			14	158.9	48.2	19.0897	0.99	1.77	3.23	28.8	15.6	1000	44.8
2	2008-2009	2	2008	411	0	0	0			14	163.1	52.2	19.6229	1.06	1.86	3.25	35.3	18.8	2040	53.536
3	2008-2009	3	2009	411	0	0	0			14	166	55.8	20.2497	0.98	1.78	3.19	35.8	19.4	2200	54.88
1	2006-2007	1	2006	412	0	0	0			12	154	45.7	19.2697	1.29	2.18	3.88	17.8	14.2	520	40.768
1	2005-2006	1	2005	413	0	0	0	7	4	14	169.8	59	20.4633	1.16	1.99	3.38	35	13.3	400	39.76
2	2005-2006	2	2006	413	0	0	0			14	174	62.8	20.7425				40
1	2006-2007	1	2006	413	0	0	0			15	175	64.5	21.0612	1.1	1.89	3.18	31.4	18.2	1800	51.52
1	2007-2008	1	2007	413	0	0	0			17	176.5	70.2	22.5345	0.93	1.7	2.93	35.9	18.8	2040	53.536
2	2007-2008	2	2007	413	0	0	0			17	175.2	73.2	23.8475	1.03	1.74	3	34.4	19.2	2120	54.208
3	2007-2008	3	2008	413	0	0	0			17	175.3	74.2	24.1457	1.05	1.76	3.03	36.7	21.2	2760	59.584
1	2008-2009	1	2008	413	0	0	0			17	176	74.6	24.0832	1	1.74	2.97	38.6	19.8	2360	56.224
1	2006-2007	1	2006	414	0	0	0	6	2	17	170	52.5	18.1661	1.23	2.11	3.59	26.4	16.1	1120	45.808
2	2006-2007	2	2006	414	0	0	0			17	172.9	54	18.0636	1.04	1.87	3.32	33	16.7	1360	47.824
3	2006-2007	3	2007	414	0	0	0			17	176.8	56.1	17.9473	1.04	1.84	3.22	38.6	17.2	1480	48.832
1	2007-2008	1	2007	414	0	0	0			17	178.6	57	17.8695	1.08	1.83	3.23	36	17.1	1440	48.496
2	2007-2008	2	2007	414	0	0	0			17	179.4	61.2	19.0154	1.06	1.81	3.19	36.1	18.6	1960	52.864
3	2007-2008	3	2008	414	0	0	0			17	182.2	66.2	19.9417	1.07	1.8	3.16	33	18.7	2000	53.2
1	2005-2006	1	2005	415	0	0	0	6	3	14	169.7	55	19.0985
2	2005-2006	2	2006	415	0	0	0			14	174.8	58.2	19.0476				40
1	2006-2007	1	2006	415	0	0	0			15	176	62.5	20.1769	1.22	1.97	3.33	28.9	16.3	1200	46.48
2	2006-2007	2	2006	415	0	0	0			15	178.1	64.1	20.2083	1.08	1.8	3.16	33.4	16.4	1240	46.816
3	2006-2007	3	2007	415	0	0	0			15	179.5	68.1	21.1358	1.03	1.78	3.12	35.2	16.3	1200	46.48
1	2007-2008	1	2007	415	0	0	0			17	180.5	65.9	20.227	0.99	1.69	3.03	35.8	17.6	1640	50.176
1	2006-2007	1	2006	416	0	0	0	6	3	11	144	35	16.8789	1.31	2.18	3.73	22.2	14.4	600	41.44
2	2006-2007	2	2006	416	0	0	0			11	143.3	34.4	16.752	1.07	1.88	3.41	22.6	14.1	480	40.432
3	2006-2007	3	2007	416	0	0	0			11	148.9	36.9	16.6432	1.13	1.96	3.43	22.3	14.8	760	42.784
2	2007-2008	2	2007	416	0	0	0			12	150	37.4	16.6222	1.14	2	3.57	21.8	15.5	960	44.464
3	2007-2008	3	2008	416	0	0	0			12	151.6	37.4	16.2732	1.08	1.88	3.46	21.8	15.4	920	44.128
2	2008-2009	2	2008	416	0	0	0			13	154	41.4	17.4566	1.09	1.92	3.42	23.4	16.3	1200	46.48
1	2006-2007	1	2006	417	0	0	0	5	2	14	174	60.7	20.0489	1.26	2.22	3.84	21.5	16.1	1120	45.808
2	2006-2007	2	2006	417	0	0	0			14	177.4	63	20.0186	1.2	1.99	3.43	22.6	16.3	1200	46.48
3	2006-2007	3	2007	417	0	0	0			14	181.2	69.4	21.137	1.14	1.94	3.32	27.6	17.4	1560	49.504
1	2007-2008	1	2007	417	0	0	0			15	183.4	53.2	15.8166	1.09	1.94	3.35	27.4	17.3	1520	49.168
2	2007-2008	2	2007	417	0	0	0			17	187.8	75.4	21.3786	1.1	1.88	3.26	27.1	18.7	2000	53.2
3	2007-2008	3	2008	418	0	0	0	1	1	15	184	76.8	22.6843	1.14	1.89	3.27	27.3	20.1	2400	56.56
1	2008-2009	1	2008	419	0	0	0	1	1	13	153.2	40.8	17.3837	1.08	1.92	3.45	22.2	15.1	800	43.12
2	2007-2008	2	2007	420	0	0	0	3	2	12	139.5	35.8	18.3965	1.09	1.92	3.34	32.1	13.3	400	39.76
3	2007-2008	3	2008	420	0	0	0			12	141.6	37.4	18.6528	1.02	1.81	3.26	32.9	14.5	640	41.776
1	2008-2009	1	2008	420	0	0	0			13	143.4	39	18.9656	1.01	1.83	3.2	33.3	15.6	1000	44.8
1	2006-2007	1	2006	421	0	0	0	4	2	12	145	33.6	15.981	1.3	2.22	3.87	21.5	14.5	640	41.776
2	2006-2007	2	2006	421	0	0	0			12	145.6	34.9	16.4628	1.13	1.96	3.57	21.9	16.6	1320	47.488
3	2006-2007	3	2007	421	0	0	0			12	148.4	36.9	16.7555	1.23	2.15	3.76	23.9	16.3	1200	46.48
1	2007-2008	1	2007	421	0	0	0			13	149	38	17.1163	1.11	1.954	3.49	24.4	16.4	1240	46.816
1	2007-2008	1	2007	422	0	0	0	3	1	11	149.5	41.8	18.7023	1.21	2.11	3.78	31.5	12.2	240	38.416
2	2007-2008	2	2007	422	0	0	0			11	151.5	43	18.7345				27.3
3	2007-2008	3	2008	422	0	0	0			11	154.4	46.4	19.4636	1.17	2.09	3.75	22.6	13.2	360	39.424
1	2006-2007	1	2006	423	0	0	0	3	1	15	155	43.5	18.1061	1.14	1.98	3.43	22.8	17.8	1720	50.848
2	2006-2007	2	2006	423	0	0	0			15	156.5	46.2	18.8631	1.18	1.93	3.38	30.3	18.4	1880	52.192
3	2006-2007	3	2007	423	0	0	0			15	161.8	50.8	19.4047	1.09	1.88	3.24	29.3	18.5	1920	52.528
2	2007-2008	2	2007	424	0	0	0	1	1	12	147	34.6	16.0118	1.14	2.06	3.72	21.3	15.2	840	43.456
1	2007-2008	1	2007	425	0	0	0	2	1	13	154.7	46.2	19.3046	1.31	2.16	3.88	26	14.7	720	42.448
2	2007-2008	2	2007	425	0	0	0			13	154.8	46.2	19.2797	1.17	1.97	3.46	24.9	17.7	1680	50.512
2	2014-2015	2	2014	426	0	0	0	2	1	13	151.8	46.5	20.1795	1.08	1.89	3.43	25.5	16.8	1400	48.16
3	2014-2015	3	2015	426	0	0	0			13	154.4	48.9	20.5123	1.07	1.89	3.34		17.4	1560	49.504
1	2009-2010	1	2009	427	0	0	0	1	1	10	128	28.7	17.5171
2	2008-2009	2	2008	428	0	0	0	2	1	15	163.7	51.2	19.1061	1.04	1.84	3.2	35.3	19.6	2280	55.552
3	2008-2009	3	2009	428	0	0	0			15	166.7	54.8	19.7201	0.98	1.66	2.87	34.7	19.6	2280	55.552
3	2014-2015	3	2015	429	0	0	0	1	1	17	193.4	80.7	21.5755	0.97	1.71	3.11	37.6	16.5	1280	47.152
1	2007-2008	1	2007	430	0	0	0	5	2	14	154.7	49.4	20.6417	1.05	1.78	3.09	32.2	17.3	1520	49.168
2	2007-2008	2	2007	430	0	0	0			14	156.6	51.3	20.9187	1.03	1.74	3.04	33.6	17.7	1680	50.512
3	2007-2008	3	2008	430	0	0	0			14	158.1	52.6	21.0437	1.04	1.75	3.02	36.7	17.2	1480	48.832
1	2008-2009	1	2008	430	0	0	0			15	160	55.2	21.5625	0.93	1.67	2.91	39.2	16.6	1320	47.488
3	2008-2009	3	2009	430	0	0	0			15	161.5	61.2	23.4642	0.98	1.73	2.91	40.9	18.6	1960	52.864
1	2006-2007	1	2006	431	0	0	0	4	1	17	179	54.5	17.0095	1.2	2	3.33	26.1	18.7	2000	53.2
2	2006-2007	2	2006	431	0	0	0			17	181.2	56.3	17.1472	0.96	1.66	2.94	34.9	18.4	1880	52.192
3	2006-2007	3	2007	431	0	0	0			17	184.5	61.5	18.0668	1.09	1.8	3.07	32.7	18.4	1880	52.192
1	2007-2008	1	2007	431	0	0	0			17	185.3	60.3	17.5617	0.94	1.64	2.9	37.2	20.1	2400	56.56
1	2008-2009	1	2008	432	0	0	0	1	1	17	170.8	68.8	23.5837	1.08	1.71	3.04	35.3	19.2	2120	54.208
3	2007-2008	3	2008	433	0	0	0	3	2	11	142.1	35.2	17.4323	1.14	2.01	3.48	30	15.1	800	43.12
1	2008-2009	1	2008	433	0	0	0			12	142.6	35.6	17.507	1.16	1.99	3.43	26	15.2	840	43.456
2	2008-2009	2	2008	433	0	0	0			12	145.1	34.6	16.4339	1.12	1.97	3.33	27.8	17.5	1600	49.84
2	2013-2014	2	2013	434	0	0	0	1	1	17	176.2	85.8	27.636	0.95	1.67	2.97	39.2	16.4	1240	46.816
1	2015-2016	2	2015	435	0	0	0	2	1	14	170	59.6	20.6228	1.06	1.8	3.16	28.8	18.1	1760	51.184
2	2015-2016	3	2016	435	0	0	0			14	171.7	61.2	20.7592	0.99	1.79	3.01	25.8	17.1	1440	48.496
1	2007-2008	1	2007	436	0	0	0	2	1	14	158	46.1	18.4666	1.05	1.9	3.37	19	16.4	1240	46.816
2	2007-2008	2	2007	436	0	0	0			14	159.3	49.6	19.5457	1.11	1.93	3.42	22.7	17.4	1560	49.504
1	2008-2009	1	2008	437	0	0	0	2	1	12	135.9	33.4	18.0845	1.08	1.88	3.35	28.8	16.6	1320	47.488
3	2008-2009	3	2009	437	0	0	0			12	138.1	34.6	18.1421	1.07	1.88	3.51	26.1	17.1	1440	48.496
1	2005-2006	1	2005	438	0	0	0	6	3	13	154.3	41.5	17.4308	1.24	2.06	3.56	34
2	2005-2006	2	2006	438	0	0	0			13	158.85	46.2	18.3091				29
1	2006-2007	1	2006	438	0	0	0			14	163	45.1	16.9747	1.19	1.93	3.32	33	17.1	1440	48.496
2	2006-2007	2	2006	438	0	0	0			14	165	47.5	17.4472	0.93	1.7	3.03	30.1	18.2	1800	51.52
3	2006-2007	3	2007	438	0	0	0			14	167	50.9	18.2509	1.05	1.8	3.09	30.5	18.6	1960	52.864
1	2007-2008	1	2007	438	0	0	0			15	167.6	51.9	18.4765	1.02	1.79	3.1	33.8	19.1	2080	53.872
3	2007-2008	3	2008	439	0	0	0	2	2	12	144.4	33.2	15.9222	1.07	1.97	3.5	28.9	15.1	800	43.12
2	2008-2009	2	2008	439	0	0	0			13	146.8	34.8	16.1483	1.06	1.92	3.43	29.7	15.6	1000	44.8
1	2006-2007	1	2006	440	0	0	0	2	2	14	174	64.1	21.1719	1.13	1.92	3.35	37.7	15.7	1040	45.136
1	2007-2008	1	2007	440	0	0	0			15	176.6	70	22.4448	1.03	1.85	3.19	31.5	15.2	840	43.456
2	2008-2009	2	2008	441	0	0	0	4	2	10				1.15	2	3.63	18.9	15.4	920	44.128
1	2009-2010	1	2009	441	0	0	0			11	141.9	33.9	16.8358	1.08	1.96	3.52	20.8	15.7	1040	45.136
2	2009-2010	2	2009	441	0	0	0			11	144.1	35.4	17.0481	1.03	1.9	3.49	18.2
3	2009-2010	3	2010	441	0	0	0			11	145.8	35.85	16.8645	1.12	2	3.57	18.5	15.6	1000	44.8
1	2005-2006	1	2005	442	0	0	0	4	2	17	174.8	60.5	19.8003	1.17	1.95	3.28	44	13.4	440	40.096
2	2005-2006	2	2006	442	0	0	0			17	175.2	64.1	20.8829	1.15	1.93	3.31		13.6	440	40.096
1	2006-2007	1	2006	442	0	0	0			17	176	66.3	21.4037	1.12	1.92	3.24	26.1	18.4	1880	52.192
2	2006-2007	2	2006	442	0	0	0			17	176.9	67.3	21.506	1.09	1.8	3.13	36.6	18.6	1960	52.864
1	2006-2007	1	2006	443	0	0	0	6	2	14	164	45.9	17.0657	1.17	2.04	3.48	30	16.3	1200	46.48
2	2006-2007	2	2006	443	0	0	0			14	167.2	49.2	17.5992	1.13	1.92	3.31	30.7	16.2	1160	46.144
3	2006-2007	3	2007	443	0	0	0			14	171.3	53.6	18.2663	1.1	1.89	3.26	31.4	17.8	1720	50.848
1	2007-2008	1	2007	443	0	0	0			15	172.6	53.6	17.9922	1.06	1.79	3.07	33.1	17.1	1440	48.496
2	2007-2008	2	2007	443	0	0	0			15	174.6	58.2	19.0913	0.96	1.66	2.96	33.3	19.2	2120	54.208
3	2007-2008	3	2008	443	0	0	0			15	175.9	60.6	19.5858	1.04	1.75	3.03	35.5	21.4	2840	60.256
2	2008-2009	2	2008	444	0	0	0	1	1	13	150	41.6	18.4889	1.04	1.9	3.37	27.8	16.8	1400	48.16
1	2007-2008	1	2007	445	0	0	0	1	1	15	159.3	52.9	20.8461	1.06	1.81	3.2	32.3	17.8	1720	50.848
1	2007-2008	1	2007	446	0	0	0	4	2	13	160	43.9	17.1484	1.13	1.95	3.34	31.2	17.2	1480	48.832
2	2007-2008	2	2007	446	0	0	0			13	162	46	17.5278	1.09	1.95	3.38	28.9	18.2	1800	51.52
3	2007-2008	3	2008	446	0	0	0			13	163.7	47	17.5388	1.02	1.8	3.23	31.9	18.8	2040	53.536
3	2013-2014	3	2014	446	0	0	0			15	177.9	62.4	19.7166	1.11	1.87	3.23	29.6	19.4	2200	54.88
2	2007-2008	2	2007	447	0	0	0	2	1	15	167.1	52	18.623	0.9	1.68	2.99	33	19.6	2280	55.552
3	2007-2008	3	2008	447	0	0	0			15	168.3	53.6	18.9233	1.03	1.76	3.05	33.9	20.5	2560	57.904
1	2006-2007	1	2006	448	0	0	0	6	2	11	138	28.9	15.1754	1.31	2.15	3.65	24.4	14.1	480	40.432
2	2006-2007	2	2006	448	0	0	0			11	139.3	29.3	15.0996	1.02	1.88	3.38	29.9	14.5	640	41.776
3	2006-2007	3	2007	448	0	0	0			11	140.7	31.5	15.9119	1.11	1.95	3.47	22.8	13.4	440	40.096
1	2007-2008	1	2007	448	0	0	0			12	142	31.7	15.7211	1.05	1.86	3.28		14.7	720	42.448
2	2007-2008	2	2007	448	0	0	0			12	142.1	33	16.3428	1.02	1.82	3.28	29.4	15.4	920	44.128
3	2007-2008	3	2008	448	0	0	0			12	143.4	34.6	16.8259	1.05	1.81	3.26	29.7	15.5	960	44.464
3	2006-2007	3	2007	449	0	0	0	4	3	11	140.2	29.8	15.1607	1.13	2.01	3.63	24	14.2	520	40.768
1	2007-2008	1	2007	449	0	0	0			12	140.5	29.5	14.9441	1.11	2.01	3.69		14.3	560	41.104
2	2007-2008	2	2007	449	0	0	0			12	141.5	31.2	15.5827	1.08	1.92	3.5	19.8	15.3	880	43.792
1	2008-2009	1	2008	449	0	0	0			13	146.3	34.2	15.9786	1.11	1.94	3.5	28.8	15.4	920	44.128
1	2005-2006	1	2005	450	0	0	0	5	2	13	153.2	39.5	16.8298	1.26	2.11	3.54	33
2	2005-2006	2	2006	450	0	0	0			13	156.8	43.6	17.7335				34
1	2006-2007	1	2006	450	0	0	0			14	160	46.3	18.0859	1.24	2.13	3.6	28.9	17.2	1480	48.832
2	2006-2007	2	2006	450	0	0	0			14	162.9	48.6	18.3145	1.08	1.95	3.4	27.5	17.6	1640	50.176
3	2006-2007	3	2007	450	0	0	0			14	166	52.3	18.9795	1.07	1.9	3.26	30.5	18.2	1800	51.52
1	2007-2008	1	2007	451	0	0	0	1	1	11	141.7	40.4	20.1206	1.14	1.92	3.45	29.6	14.3	560	41.104
1	2013-2014	1	2013	452	0	0	0	2	1	11	141.7	33.2	16.5348	1.16	2.01	3.54	18.4	16.2	1160	46.144
2	2013-2014	2	2013	452	0	0	0			11	142.3	34.3	16.9389	1.14	2.18	3.54	23	16.3	1200	46.48
2	2014-2015	2	2014	453	0	0	0	1	1	13	149	37.6	16.9362	1.09	1.9	3.35	21.7	16.2	1160	46.144
1	2009-2010	1	2009	454	0	0	0	3	1	13	170.1	56.9	19.6654	1.08	1.83	3.13	26.7	16.7	1360	47.824
2	2009-2010	2	2009	454	0	0	0			13	171.6	60.5	20.5457	0.99	1.71	3.04	25.1
3	2009-2010	3	2010	454	0	0	0			13	176.9	63.85	20.4035	1.09	1.84	3.11	26.3	18.2	1800	51.52
3	2013-2014	3	2014	455	0	0	0	1	1	12	143.4	34.2	16.6314	1.04	1.84	3.31	27.4	17.5	1600	49.84
1	2008-2009	1	2008	456	0	0	0	3	1	11	142.5	37.6	18.5165	1.22	2.09	3.75	23	14.8	760	42.784
2	2008-2009	2	2008	456	0	0	0			11				1.17	2.06	3.7	22.1	15.1	800	43.12
3	2008-2009	3	2009	456	0	0	0			11	146.9	42.6	19.7409	1.15	2.04	3.85	20.5	14.7	720	42.448
1	2006-2007	1	2006	457	0	0	0	1	1	11	135	30	16.4609	1.31	2.2	3.87	23.3	14.6	680	42.112
1	2013-2014	1	2013	458	0	0	0	1	1	11	134.2	29.7	16.4912	1.15	2.09	3.76	23.7	15.1	800	43.12
3	2007-2008	3	2008	459	0	0	0	1	1	14	152.3	46	19.8316	1.04	1.88	3.39	25.4	16.5	1280	47.152
2	2014-2015	2	2014	460	0	0	0	3	2	14	166.5	53.4	19.2625	1.03	1.77	3.15	28.4	18.1	1760	51.184
3	2014-2015	3	2015	460	0	0	0			14	169.7	55.3	19.2027	1.04	1.83	3.16	35.1	19.6	2280	55.552
2	2015-2016	3	2016	460	0	0	0			15	171	62.6	21.4083	0.97	1.81	2.87	32	20.1	2400	56.56
2	2007-2008	2	2007	461	0	0	0	2	1	14	170	54.4	18.8235	1.15	1.95	3.4	26.6	17.7	1680	50.512
3	2007-2008	3	2008	461	0	0	0			14	170.6	56	19.2411	1	1.82	3.23	28.1	18.1	1760	51.184
2	2009-2010	2	2009	470	0	0	0	1	1	10	132	27	15.4959	1.11	1.98	3.66	16.4
2	2013-2014	2	2013	471	0	0	0	1	1	17	162.4	49.1	18.617	1.02	1.75	3.12	34.9	20.1	2400	56.56
2	2008-2009	2	2008	472	0	0	0	1	1	11				1.12	1.99	3.53	26.4	15.6	1000	44.8
1	2009-2010	1	2009	473	0	0	0	1	1	14	158	46	18.4265	1.07	1.84	3.26	27.1	17.2	1480	48.832
3	2006-2007	3	2007	474	0	0	0	2	2	11	139.2	33.2	17.134	1.21	2.16	3.77	17.1	14.2	520	40.768
1	2007-2008	1	2007	474	0	0	0			12	139	33.8	17.4939	1.12	2.02	3.65		14.2	520	40.768
1	2006-2007	1	2006	475	0	0	0	5	2	17	171	54.5	18.6382	1.26	2.07	3.4	28.4	17.2	1480	48.832
2	2006-2007	2	2006	475	0	0	0			17	171.5	55.7	18.9377	1.06	1.83	3.12	30.7	18.8	2040	53.536
3	2006-2007	3	2007	475	0	0	0			17	172.6	59.1	19.8384	1.05	1.82	3.1	31.1	19.1	2080	53.872
1	2007-2008	1	2007	475	0	0	0			17	172	61.6	20.8221	0.99	1.81	3.1	33.1	18.5	1920	52.528
3	2007-2008	3	2008	475	0	0	0			17	172.7	61.6	20.6536	1.07	1.78	3.05	34.2	20.2	2440	56.896
3	2009-2010	3	2010	476	0	0	0	1	1	10	141.3	30.75	15.4014	1.02	1.9	3.4	23.4	15.3	880	43.792
3	2007-2008	3	2008	477	0	0	0	2	2	17	159.1	57.2	22.5973	0.94	1.66	2.91	44	22.2	3080	62.272
2	2008-2009	2	2008	477	0	0	0			17	159.6	58	22.77	0.93	1.64	2.85	46.6	21.6	2920	60.928
1	2007-2008	1	2007	478	0	0	0	2	1	11	131	28.2	16.4326	1.13	2.01	3.62	22.6	14.3	560	41.104
2	2007-2008	2	2007	478	0	0	0			11	132.5	28.2	16.0627	1.07	1.93	3.5	22	14.7	720	42.448
1	2006-2007	1	2006	479	0	0	0	1	1	15	171	63.8	21.8187	1.09	1.89	3.16	33.3	19.4	2200	54.88
2	2005-2006	2	2006	480	0	0	0	2	2	17	173.2	63.3	21.1012	1.28	2.12	3.56		13.5	440	40.096
2	2006-2007	2	2006	480	0	0	0			17	177.5	64.5	20.4721	1.11	1.87	3.22	30.7	20.1	2400	56.56
2	2006-2007	2	2006	481	0	0	0	1	1	12	148.9	56.6	25.5286	1.16	2.06	3.79	15.9	12.3	280	38.752
1	2013-2014	1	2013	482	0	0	0			14	173.3	62.3	20.7439	1.02	1.74	3.08	29.6	15.8	1080	45.472
1	2007-2008	1	2007	482	0	0	0	2	2	17	178.5	63.2	19.8354	1.06	1.8	3.13	41.3	20.1	2400	56.56
3	2006-2007	3	2007	483	0	0	0	1	1	17	176.3	68.3	21.9744	1.03	1.83	3.24	33.6	16.3	1200	46.48
1	2005-2006	1	2005	484	0	0	0	5	3	11	138.9	30.3	15.705	1.42	2.28	3.86	25
2	2005-2006	2	2006	484	0	0	0			11
1	2006-2007	1	2006	484	0	0	0			12	143	32	15.6487	1.28	2.13	3.73	19.2	15.1	800	43.12
2	2006-2007	2	2006	484	0	0	0			12	144.5	34.7	16.6186	1.11	1.95	3.5	23.8	16.1	1120	45.808
1	2007-2008	1	2007	484	0	0	0			13	149.5	37.6	16.8231	1.09	1.93	3.44	28.4	16.6	1320	47.488
3	2007-2008	3	2008	485	0	0	0	4	3	14	165.9	59.4	21.5821	0.93	1.65	2.99	33	16.8	1400	48.16
1	2008-2009	1	2008	485	0	0	0			15	167.4	61.8	22.0535	1.04	1.83	3.12	32.2	18.5	1920	52.528
2	2008-2009	2	2008	485	0	0	0			15	167	61.4	22.0158	1.02	1.83	3.11	35.3	19.4	2200	54.88
3	2008-2009	3	2009	485	0	0	0			15	167.9	62.1	22.0288	1.03	1.81	3.09	35.9	19.8	2360	56.224
1	2007-2008	1	2007	486	0	0	0	3	1	11	139.8	39.6	20.2619	1.17	2.06	3.74	21.2	14.2	520	40.768
2	2007-2008	2	2007	486	0	0	0			11	142.8	38.8	19.0272	1.04	1.86	3.4	20.9	15.2	840	43.456
3	2007-2008	3	2008	486	0	0	0			11	143.5	40.6	19.7162	1.11	1.91	3.52	24.1	15.4	920	44.128
1	2007-2008	1	2007	487	0	0	0	1	1	11	143.3	32.7	15.9241	1.12	2.02	3.59	27.5	14.1	480	40.432
2	2007-2008	2	2007	488	0	0	0	1	1	11	136.2	30.4	16.3878	1.14	2.04	3.69	26.1	15.1	800	43.12
1	2008-2009	1	2008	489	0	0	0	1	1	11	143.4	39.8	19.3546	1.18	2.05	3.64	27.3	12.3	280	38.752
1	2009-2010	1	2009	490	0	0	0	1	1	10	139.9	29.7	15.1747	1.14	1.99	3.7	25.9	15.2	840	43.456
2	2015-2016	3	2016	491	0	0	0	1	1	14	158.3	50	19.953	1.06	1.82	3.06	25.5	18.8	2040	53.536
2	2006-2007	2	2006	492	0	0	0	3	2	11	132.8	28.2	15.9902	1.06	1.89	3.33	25.7	14.6	680	42.112
3	2006-2007	3	2007	492	0	0	0			11	134.4	29.1	16.11	1.1	1.88	3.42	25.8	16.4	1240	46.816
1	2007-2008	1	2007	492	0	0	0			12	134.8	28.9	15.9044	1.12	1.93	3.42		15.8	1080	45.472
1	2008-2009	1	2008	493	0	0	0	1	1	17	174.1	61	20.1248	0.99	1.79	3.13	34.4	17.2	1480	48.832
2	2014-2015	2	2014	494	0	0	0	1	1	13	149	35.8	16.1254	1.13	1.96	3.57	25.5	16.6	1320	47.488
1	2007-2008	1	2007	495	0	0	0	1	1	11	130	28	16.568	1.22	2.09	3.85	34.2	12.2	240	38.416
3	2006-2007	3	2007	496	0	0	0	2	2	12	143.8	39.6	19.1504	1.18	1.99	3.5	25.3	14.7	720	42.448
2	2007-2008	2	2007	496	0	0	0			13	145.4	43	20.3395	1.1	2	3.56	20	14.4	600	41.44
1	2006-2007	1	2006	497	0	0	0	6	2	15	169	51.2	17.9265	1.11	1.9	3.3	25	16.4	1240	46.816
2	2006-2007	2	2006	497	0	0	0			15	170.8	54.5	18.6819	1.04	1.78	3.11		16.8	1400	48.16
3	2006-2007	3	2007	497	0	0	0			15	171.8	56.7	19.2104	1.04	1.76	3.01	24.7	18.3	1840	51.856
1	2007-2008	1	2007	497	0	0	0			17	172.9	52	17.3946	0.95	1.76	3.07	30.8	18.5	1920	52.528
2	2007-2008	2	2007	497	0	0	0			17	171.9	60.6	20.5079	1.04	1.81	3.11	39.7	19.1	2080	53.872
3	2007-2008	3	2008	497	0	0	0			17	173.3	62.8	20.9104	1.09	1.81	3.12	34.6	20.1	2400	56.56
1	2009-2010	1	2009	498	0	0	0	2	1	10	138.4	34.7	18.1158	1.19	2.11	3.91	17.7	14.8	760	42.784
2	2009-2010	2	2009	498	0	0	0			10	140.1	35.1	17.8826	1.2	2.13	3.87	12.3
2	2008-2009	2	2008	499	0	0	0	2	1	10				1.09	1.95	3.46	22.5	16.2	1160	46.144
3	2008-2009	3	2009	499	0	0	0			10	143.8	35.8	17.3127	1.06	1.93	3.46	25.1	15.3	880	43.792
1	2006-2007	1	2006	500	0	0	0	6	3	11	146	31.5	14.7776	1.28	2.16	3.74	19.7	15.4	920	44.128
2	2006-2007	2	2006	500	0	0	0			11	147.8	32.9	15.0608	1.09	1.97	3.56	26.7	15.7	1040	45.136
3	2006-2007	3	2007	500	0	0	0			11	150.2	34.7	15.3812	1.19	2.06	3.65	25.3	16.2	1160	46.144
2	2007-2008	2	2007	500	0	0	0			12	153.4	34.8	14.7886	1.04	1.87	3.37	23.9	17.2	1480	48.832
3	2007-2008	3	2008	500	0	0	0			12	151.7	37.4	16.2518	1.14	1.94	3.41	27	17.3	1520	49.168
1	2008-2009	1	2008	500	0	0	0			13
2	2008-2009	2	2008	501	0	0	0	2	1	11				1.24	2.2	3.97	18.1	13.3	400	39.76
3	2008-2009	3	2009	501	0	0	0			11	151.4	47.4	20.6789	1.23	2.2	3.92	23.4	13.3	400	39.76
1	2007-2008	1	2007	502	0	0	0	1	1	11	131	28.6	16.6657	1.19	2.1	3.72	24.2	13.3	400	39.76
1	2008-2009	1	2008	503	0	0	0	1	1	13	156.5	59.6	24.3342	1.16	2.04	3.61	20.4	13.1	320	39.088
1	2014-2015	1	2014	504	0	0	0	1	1	13	154.4	37.1	15.5625	0.92	1.61	3.72	26.9	17.4	1560	49.504
3	2007-2008	3	2008	505	0	0	0	1	1	15	172.6	62	20.8118	1.11	1.85	3.27	31.9	18.6	1960	52.864
1	2006-2007	1	2006	506	0	0	0	3	1	11	143	33.5	16.3822	1.34	2.24	3.81	19.5	15.3	880	43.792
2	2006-2007	2	2006	506	0	0	0			11	143.1	34.6	16.8965	1.1	1.95	3.55	24.5	15.6	1000	44.8
3	2006-2007	3	2007	506	0	0	0			11	145.4	36.5	17.2649	1.26	2.11	3.77	20.5	15.6	1000	44.8
2	2007-2008	2	2007	507	0	0	0	3	2	11	137.7	28.8	15.1888	1.08	1.89	3.45	23.7	16.1	1120	45.808
3	2007-2008	3	2008	507	0	0	0			11	139.7	30.2	15.4744	1.07	1.92	3.46	24.9	16.8	1400	48.16
1	2008-2009	1	2008	507	0	0	0			12	141.3	30.8	15.4265	1.22	2.08	3.65	22
1	2005-2006	1	2005	508	0	0	0	4	2	11	141.2	31.3	15.6991	1.41	2.38	4.1	23
2	2005-2006	2	2006	508	0	0	0			11
1	2006-2007	1	2006	508	0	0	0			12	145	34.4	16.3615	1.27	2.26	4.01	20	14.5	640	41.776
2	2006-2007	2	2006	508	0	0	0			12	146.3	37.3	17.4269	1.18	2.12	3.83	21.7	14.2	520	40.768
1	2006-2007	1	2006	509	0	0	0	4	3	10	131	26.7	15.5585	1.3	2.23	3.91	16.4	14.3	560	41.104
1	2007-2008	1	2007	509	0	0	0			11	133.6	28.6	16.0233	1.18	2.03	3.36	22.1	16.1	1120	45.808
2	2007-2008	2	2007	509	0	0	0			11	135.8	29	15.7253	1.13	1.97	3.52	21.8	17.1	1440	48.496
1	2008-2009	1	2008	509	0	0	0			12	138.1	33.4	17.5129	1.05	1.94	3.52	20.1	15.6	1000	44.8
1	2005-2006	1	2005	510	0	0	0	4	3	12	147.8	32.5	14.8777	1.34	2.16	3.69	38
2	2005-2006	2	2006	510	0	0	0			12	150.2	35	15.5142
1	2006-2007	1	2006	510	0	0	0			13	153	35.2	15.037	1.27	2.14	3.68	23	15.5	960	44.464
1	2007-2008	1	2007	510	0	0	0			14	157.5	39.7	16.004	1.06	1.92	3.41	23.8	16.6	1320	47.488
1	2006-2007	1	2006	511	0	0	0	3	1	14	172	59.4	20.0784	1.14	1.99	3.4	33.6	17.7	1680	50.512
2	2006-2007	2	2006	511	0	0	0			14	174.1	63.1	20.8177	1.06	1.86	3.19	33.4	18.7	2000	53.2
3	2006-2007	3	2007	511	0	0	0			14	175.4	67.3	21.8754	1.08	1.82	3.13	33.6	19.7	2320	55.888
2	2008-2009	2	2008	512	0	0	0	1	1	13	137.1	35	18.6206	1.05	1.87	3.31	24.6	17.4	1560	49.504
1	2008-2009	1	2008	513	0	0	0	3	1	14	154	40.2	16.9506	1.19	1.99	3.51	27	17.3	1520	49.168
2	2008-2009	2	2008	513	0	0	0			14	154.3	42.4	17.8088	1.04	1.93	3.43	26.4	14.8	760	42.784
3	2008-2009	3	2009	513	0	0	0			14	158.4	44.8	17.8553	1.1	1.93	3.46	30.7	17.8	1720	50.848
2	2006-2007	2	2006	514	0	0	0	4	2	13	151	40.6	17.8062	1.03	1.88	3.34	31	16.2	1160	46.144
3	2007-2008	3	2008	514	0	0	0			14	157.7	48	19.3009	1.03	1.79	3.22	30.3	16.6	1320	47.488
1	2008-2009	1	2008	514	0	0	0			15	161.3	50.4	19.3714	1.04	1.81	3.2	31.8	16.6	1320	47.488
2	2008-2009	2	2008	514	0	0	0			15	163.1	50	18.7959	1.03	1.79	3.16	36.9
2	2005-2006	2	2006	515	0	0	0	8	4	11
2	2006-2007	2	2006	515	0	0	0			12	140.2	34	17.2975	1.07	1.95	3.53	23.7	16.7	1360	47.824
3	2006-2007	3	2007	515	0	0	0			12	141.9	35.9	17.8291	1.14	2.01	3.57	21	16.5	1280	47.152
1	2007-2008	1	2007	515	0	0	0			13	142.2	38.2	18.8914	1.19	2.06	3.65	21.7	15.6	1000	44.8
2	2007-2008	2	2007	515	0	0	0			13	142.1	37.6	18.6209	1.12	1.99	3.55	24.8	17.2	1480	48.832
3	2007-2008	3	2008	515	0	0	0			13	144	39.4	19.0008	1.11	1.97	3.56	24.4	16.2	1160	46.144
2	2008-2009	2	2008	515	0	0	0			14	146.3	40.2	18.7818	1.02	1.88	3.41	25.9	17.4	1560	49.504
3	2008-2009	3	2009	515	0	0	0			14	148.1	41.2	18.784	1.06	1.94	3.49	26.5	18.1	1760	51.184
1	2016-2017	1	2016	516	0	0	0	1	1	12	143.2	34.6	16.8729	1.08	1.93	3.46	20.7	17.4	1560	49.504
1	2007-2008	1	2007	517	0	0	0	5	2	14	165.8	57.8	21.0261	1.02	1.78	3.19	25.6	17.5	1600	49.84
2	2007-2008	2	2007	517	0	0	0			14	170.1	62.6	21.6354	1.11	1.94	3.31	25.1	18.2	1800	51.52
3	2007-2008	3	2008	517	0	0	0			14	171.8	63	21.3449	1.11	1.89	3.25	27.3	18.6	1960	52.864
1	2008-2009	1	2008	517	0	0	0			15	173.4	64.2	21.3519	1.05	1.85	3.16	30.8	18.7	2000	53.2
3	2008-2009	3	2009	517	0	0	0			15	174.5	70.2	23.054	1.18	1.91	3.2	31.2	19.2	2120	54.208
1	2006-2007	1	2006	518	0	0	0	2	1	14	164	45.6	16.9542	1.15	1.95	3.43	30.2	17.4	1560	49.504
2	2006-2007	2	2006	518	0	0	0			14	166.8	50.2	18.0431	1.13	1.92	3.32	29.6	17.3	1520	49.168
3	2006-2007	3	2007	519	0	0	0	1	1	11	140	30.9	15.7653	1.16	2.01	3.52	28.4	15.5	960	44.464
3	2006-2007	3	2007	520	0	0	0	7	2	11	136.7	30.7	16.4286	1.15	1.96	3.49	21	14.8	760	42.784
1	2007-2008	1	2007	520	0	0	0			11	137.1	32.4	17.2373	1.11	1.95	3.5	21.4	15.4	920	44.128
2	2007-2008	2	2007	520	0	0	0			11	139.1	32.8	16.9519	1.09	1.94	3.52	19.2	15.4	920	44.128
3	2007-2008	3	2008	520	0	0	0			11	140.7	34.6	17.4778	1.11	1.98	3.62	28.8	15.3	880	43.792
1	2008-2009	1	2008	520	0	0	0			12	142.5	36	17.7285	1.08	1.92	3.48	18.9	15.6	1000	44.8
2	2008-2009	2	2008	520	0	0	0			12	143.5	37	17.9679	1.11	1.98	3.55	22.1	16.2	1160	46.144
3	2008-2009	3	2009	520	0	0	0			12	146	39.6	18.5776	1.07	1.93	3.46	21.5	16.8	1400	48.16
1	2008-2009	1	2008	521	0	0	0	1	1	11	138.5	36.8	19.1844	1.15	2.02	3.65	20.9	14.6	680	42.112
1	2016-2017	1	2016	522	0	0	0	1	1	11	151.4	40.7	17.7559	1.1	1.93	3.5	21	16.4	1240	46.816
1	2005-2006	1	2005	523	0	0	0	1	1	15	175.9	80	25.8558	1.14	1.96	3.28	48
1	2008-2009	1	2008	524	0	0	0	5	2	13	148.7	41	18.5422	1.21	2.05	3.63	21.3	15.7	1040	45.136
2	2008-2009	2	2008	524	0	0	0			13	148	41.8	19.0833	1.1	2.04	3.6	19.6	16.1	1120	45.808
1	2009-2010	1	2009	524	0	0	0			14	155.1	45	18.7063	1.11	1.98	3.49	23.1	17.5	1600	49.84
2	2009-2010	2	2009	524	0	0	0			14	156.4	45.5	18.6011	0.97	1.78	3.22	17.9
3	2009-2010	3	2010	524	0	0	0			14	159.7	48.4	18.9773	1.06	1.91	3.46	23.7	17.5	1600	49.84
1	2006-2007	1	2006	525	0	0	0	1	1	17	177	68.1	21.737	1.19	2.06	3.45	25	15.8	1080	45.472
1	2007-2008	1	2007	526	0	0	0	3	1	15	164.5	50.8	18.7729	1	1.8	3.16	30.4	18.3	1840	51.856
3	2007-2008	3	2008	526	0	0	0			15	169.3	58.8	20.5146	0.99	1.7	3.04	33	22.8	3320	64.288
2	2007-2008	2	2007	526	0	0	0			17	166.4	55.2	19.9357	1	1.77	3.15	29.7	20.4	2520	57.568
2	2014-2015	2	2014	527	0	0	0	1	1	15	178.5	64.3	20.1806	1.03	1.81	3.12	36.6	21.1	2720	59.248
1	2015-2016	1	2015	528	0	0	0	1	1	14	153.5	45.4	19.2681	1.14	1.97	3.49	23.4	14.6	680	42.112
1	2007-2008	1	2007	529	0	0	0	1	1	14	158.5	47.3	18.8279	1.09	1.91	3.39	28.8	15.5	960	44.464
1	2005-2006	1	2005	530	0	0	0			12	145.8	36	16.9351	1.22	2.1	3.63	36
2	2005-2006	2	2006	530	0	0	0	7	3	12	147.4	38	17.49	1.12	1.96	3.45	35
1	2006-2007	1	2006	530	0	0	0			13	150	39.7	17.6444	1.22	2.08	3.57	33.9	16.6	1320	47.488
2	2006-2007	2	2006	530	0	0	0			13	151.8	40.9	17.7492	1.04	1.87	3.38	30.7	17.2	1480	48.832
3	2006-2007	3	2007	530	0	0	0			13	154.5	44	18.433	1.12	1.93	3.39	34.3	17.3	1520	49.168
1	2007-2008	1	2007	530	0	0	0			14	156.5	44.5	18.169	1.09	1.87	3.28	32	18.1	1760	51.184
2	2007-2008	2	2007	530	0	0	0			14	159.5	47.6	18.7105	0.97	1.75	3.08	33.8	19.6	2280	55.552
1	2006-2007	1	2006	531	0	0	0	5	2	14	154	42.2	17.7939	1.18	2.07	3.64	23.4	16.4	1240	46.816
2	2006-2007	2	2006	531	0	0	0			14	155.9	46.4	19.0909	1.02	1.91	3.35	27.2	17.4	1560	49.504
3	2006-2007	3	2007	531	0	0	0			14	160.4	47	18.2679	1.09	1.98	3.46	27.3	16.5	1280	47.152
1	2007-2008	1	2007	531	0	0	0			15	160.7	50.9	19.71	1	1.87	3.29	28	18.1	1760	51.184
2	2007-2008	2	2007	531	0	0	0			15	162	54.2	20.6523	1	1.72	3.15	29.9	20.4	2520	57.568
1	2005-2006	1	2005	532	0	0	0	4	2	14	171.8	55	18.6344	1.23	2.05	3.55	36
2	2005-2006	2	2006	532	0	0	0			14	176.1	58.3	18.7997				39
1	2006-2007	1	2006	532	0	0	0			15	180	63.3	19.537	1.23	2.04	3.59	21.5	17.4	1560	49.504
2	2006-2007	2	2006	532	0	0	0			15	182.6	64.9	19.4645	1.02	1.83	3.26	31.4	18.2	1800	51.52
1	2016-2017	1	2016	533	0	0	0	1	1	11	137.7	28.4	14.9779	1.1	1.96	3.52	23.7	16.4	1240	46.816
2	2006-2007	2	2006	534	0	0	0	3	1	17	168.5	53	18.6671	1.05	1.84	3.16	34.3	18.6	1960	52.864
3	2006-2007	3	2007	534	0	0	0			17	170.1	57	19.7	1.09	1.81	3.13	37.6	18.8	2040	53.536
1	2007-2008	1	2007	534	0	0	0			17	170.1	57.9	20.0111	1.04	1.83	3.11	38.8	19.3	2160	54.544
2	2015-2016	3	2016	535	0	0	0	1	1	17	175.1	71.5	23.3203	1	1.77	2.95	32.4	20.1	2400	56.56
1	2007-2008	1	2007	536	0	0	0	3	1	15	175.6	71.8	23.285	1.06	1.82	3.11	32.3	17.1	1440	48.496
2	2007-2008	2	2007	536	0	0	0			15	176.1	71.6	23.0884	1.07	1.78	3.09	35.3	17.4	1560	49.504
3	2007-2008	3	2008	536	0	0	0			15	177.3	73.4	23.3496	1.07	1.82	3.12	39.7	20.2	2440	56.896
2	2014-2015	2	2014	537	0	0	0	2	1	17	176.4	61.7	19.8284	0.95	1.69	2.99	23.4	19.3	2160	54.544
3	2014-2015	3	2015	537	0	0	0			17				0.96	1.81	3.09
3	2007-2008	3	2008	538	0	0	0	2	2	12	150	40.4	17.9556	1.05	1.88	3.43	21.4	14.4	600	41.44
1	2008-2009	1	2008	538	0	0	0			13	151.4						22.1
1	2009-2010	1	2009	539	0	0	0	1	1	11	138.5	32.4	16.8906	1.15	1.99	3.68	20.1	15.3	880	43.792
[truncated: 17 more rows]
